# Supplementary material for: Ensemble of rankers for efficient gene signature extraction in smoke exposure classification
Source: BMC Bioinformatics. 2018 Mar 8;19(Suppl 2):48. doi: 10.1186/s12859-018-2035-3 (PMC5850943; doi:10.1186/s12859-018-2035-3)
Supplement: Supplementary file 1 — Gene-disease-chemical study of Extra-Trees signature in SvsNCS. Gene-disease-chemical association studies for gene signature predicted by Extra-Trees method for smokers versus non-current smokers case study. (CSV 59 kb) [file 12859_2018_2035_MOESM1_ESM.csv]

# Input	DiseaseName	DiseaseCategories	InferenceChemicalName	InferenceScore
lrrn3	Hyperplasia	Pathology (process)	Tobacco Smoke Pollution	53.21
lrrn3	Inflammation	Pathology (process)	Tobacco Smoke Pollution	57.58
lrrn3	Lung Neoplasms	Cancer|Respiratory tract disease	Tobacco Smoke Pollution	60.15
lrrn3	Necrosis	Pathology (process)	Tobacco Smoke Pollution	70.43
lrrn3	Prenatal Exposure Delayed Effects	Pregnancy complication	Tobacco Smoke Pollution	78.45
lrrn3	Weight Loss	Signs and symptoms	Tobacco Smoke Pollution	55.85
p2ry6	Cardiovascular Diseases	Cardiovascular disease	Tobacco Smoke Pollution	52.94
p2ry6	Chromosome Breakage	Pathology (process)	Tobacco Smoke Pollution	62.53
p2ry6	Fibrosis	Pathology (process)	Tobacco Smoke Pollution	55.11
p2ry6	Hyperplasia	Pathology (process)	Tobacco Smoke Pollution	67.88
p2ry6	Inflammation	Pathology (process)	Tobacco Smoke Pollution	92.95
p2ry6	Lung Diseases	Respiratory tract disease	Tobacco Smoke Pollution	54.9
p2ry6	Micronuclei, Chromosome-Defective	Pathology (process)	Tobacco Smoke Pollution	74.82
p2ry6	Necrosis	Pathology (process)	Tobacco Smoke Pollution	107.07
p2ry6	Prenatal Exposure Delayed Effects	Pregnancy complication	Tobacco Smoke Pollution	69.18
p2ry6	Weight Loss	Signs and symptoms	Tobacco Smoke Pollution	69.84
cdkn1c	Abnormalities, Drug-Induced	Congenital abnormality	Smoke	105.73
cdkn1c	Abnormalities, Drug-Induced	Congenital abnormality	Tobacco Smoke Pollution	105.73
cdkn1c	Acute Kidney Injury	Urogenital disease (female)|Urogenital disease (male)	Smoke	73.33
cdkn1c	Adenoma	Cancer	Smoke	60.39
cdkn1c	Adenoma	Cancer	Tobacco Smoke Pollution	60.39
cdkn1c	Anorexia	Signs and symptoms	Smoke	62.85
cdkn1c	Atherosclerosis	Cardiovascular disease	Tobacco Smoke Pollution	73.9
cdkn1c	Atrophy	Pathology (anatomical condition)	Tobacco Smoke Pollution	56.75
cdkn1c	Breast Neoplasms	Cancer|Skin disease	Smoke	113.81
cdkn1c	Breast Neoplasms	Cancer|Skin disease	Tobacco Smoke Pollution	113.81
cdkn1c	Carcinoma, Squamous Cell	Cancer	Tobacco Smoke Pollution	75.01
cdkn1c	Cardiomegaly	Cardiovascular disease|Pathology (anatomical condition)	Tobacco Smoke Pollution	62.58
cdkn1c	Cardiovascular Diseases	Cardiovascular disease	Smoke	80.3
cdkn1c	Cardiovascular Diseases	Cardiovascular disease	Tobacco Smoke Pollution	80.3
cdkn1c	Cell Transformation, Neoplastic	Cancer|Pathology (process)	Smoke	103.98
cdkn1c	Chromosome Aberrations	Pathology (process)	Smoke	53.81
cdkn1c	Chromosome Breakage	Pathology (process)	Tobacco Smoke Pollution	83.43
cdkn1c	Cognition Disorders	Mental disorder	Smoke	87.99
cdkn1c	Depressive Disorder	Mental disorder	Smoke	72.15
cdkn1c	Diabetes Mellitus	Endocrine system disease|Metabolic disease	Tobacco Smoke Pollution	66.32
cdkn1c	Drug-Induced Liver Injury	Digestive system disease	Smoke	216.08
cdkn1c	Drug-Related Side Effects and Adverse Reactions		Tobacco Smoke Pollution	115.14
cdkn1c	Dyslipidemias	Metabolic disease	Tobacco Smoke Pollution	52.05
cdkn1c	Edema	Signs and symptoms	Tobacco Smoke Pollution	114.43
cdkn1c	Embryo Loss	Pathology (process)|Pregnancy complication	Tobacco Smoke Pollution	50.27
cdkn1c	Fetal Growth Retardation	Fetal disease|Pathology (process)|Pregnancy complication	Smoke	79.53
cdkn1c	Fetal Growth Retardation	Fetal disease|Pathology (process)|Pregnancy complication	Tobacco Smoke Pollution	79.53
cdkn1c	Fibrosis	Pathology (process)	Tobacco Smoke Pollution	119.21
cdkn1c	Heart Defects, Congenital	Cardiovascular disease|Congenital abnormality	Tobacco Smoke Pollution	57.03
cdkn1c	Heart Diseases	Cardiovascular disease	Tobacco Smoke Pollution	98.62
cdkn1c	Heart Failure	Cardiovascular disease	Smoke	54.85
cdkn1c	Hematuria	Pathology (process)|Urogenital disease (female)|Urogenital disease (male)	Smoke	50.48
cdkn1c	Hemorrhage	Pathology (process)	Smoke	97.11
cdkn1c	Hemorrhage	Pathology (process)	Tobacco Smoke Pollution	97.11
cdkn1c	Hyperplasia	Pathology (process)	Tobacco Smoke Pollution	166.4
cdkn1c	Hypertension	Cardiovascular disease	Tobacco Smoke Pollution	78.66
cdkn1c	Hypertrophy	Pathology (anatomical condition)	Tobacco Smoke Pollution	64.66
cdkn1c	Infertility, Female	Urogenital disease (female)	Smoke	54.72
cdkn1c	Infertility, Female	Urogenital disease (female)	Tobacco Smoke Pollution	54.72
cdkn1c	Infertility, Male	Urogenital disease (male)	Tobacco Smoke Pollution	85.06
cdkn1c	Inflammation	Pathology (process)	Smoke	162.47
cdkn1c	Inflammation	Pathology (process)	Tobacco Smoke Pollution	162.47
cdkn1c	Kidney Neoplasms	Cancer|Urogenital disease (female)|Urogenital disease (male)	Smoke	53.58
cdkn1c	Learning Disorders	Mental disorder|Nervous system disease|Signs and symptoms	Smoke	97.34
cdkn1c	Lung Diseases	Respiratory tract disease	Tobacco Smoke Pollution	84.18
cdkn1c	Lung Injury	Respiratory tract disease|Wounds and injuries	Tobacco Smoke Pollution	74.99
cdkn1c	Lung Neoplasms	Cancer|Respiratory tract disease	Smoke	139.77
cdkn1c	Lung Neoplasms	Cancer|Respiratory tract disease	Tobacco Smoke Pollution	139.77
cdkn1c	Metaplasia	Pathology (process)	Tobacco Smoke Pollution	50.97
cdkn1c	Micronuclei, Chromosome-Defective	Pathology (process)	Tobacco Smoke Pollution	96.45
cdkn1c	Nausea	Signs and symptoms	Smoke	74.24
cdkn1c	Necrosis	Pathology (process)	Tobacco Smoke Pollution	228.03
cdkn1c	Neoplasm Invasiveness	Cancer|Pathology (process)	Tobacco Smoke Pollution	56.28
cdkn1c	Neoplasms	Cancer	Tobacco Smoke Pollution	121.46
cdkn1c	Neural Tube Defects	Congenital abnormality|Nervous system disease	Smoke	64.97
cdkn1c	Non-alcoholic Fatty Liver Disease	Digestive system disease	Tobacco Smoke Pollution	67.24
cdkn1c	Ovarian Diseases	Endocrine system disease|Urogenital disease (female)	Smoke	56.11
cdkn1c	Pain	Nervous system disease|Signs and symptoms	Smoke	70.52
cdkn1c	Pancreatic Neoplasms	Cancer|Digestive system disease|Endocrine system disease	Tobacco Smoke Pollution	75.58
cdkn1c	Peripheral Nervous System Diseases	Nervous system disease	Smoke	67.44
cdkn1c	Pneumonia	Respiratory tract disease	Smoke	78.16
cdkn1c	Pneumonia	Respiratory tract disease	Tobacco Smoke Pollution	78.16
cdkn1c	Precancerous Conditions	Cancer	Tobacco Smoke Pollution	98.74
cdkn1c	Prenatal Exposure Delayed Effects	Pregnancy complication	Smoke	185.46
cdkn1c	Prenatal Exposure Delayed Effects	Pregnancy complication	Tobacco Smoke Pollution	185.46
cdkn1c	Pulmonary Edema	Respiratory tract disease	Smoke	70.37
cdkn1c	Pulmonary Fibrosis	Respiratory tract disease	Smoke	64.48
cdkn1c	Skin Diseases	Skin disease	Tobacco Smoke Pollution	51.03
cdkn1c	Skin Neoplasms	Cancer|Skin disease	Tobacco Smoke Pollution	88.01
cdkn1c	Urinary Bladder Neoplasms	Cancer|Urogenital disease (female)|Urogenital disease (male)	Smoke	59.67
cdkn1c	Urinary Bladder Neoplasms	Cancer|Urogenital disease (female)|Urogenital disease (male)	Tobacco Smoke Pollution	59.67
cdkn1c	Weight Gain	Signs and symptoms	Tobacco Smoke Pollution	83.85
cdkn1c	Weight Loss	Signs and symptoms	Smoke	138.48
cdkn1c	Weight Loss	Signs and symptoms	Tobacco Smoke Pollution	138.48
ahrr	Adenoma	Cancer	Smoke	51.87
ahrr	Adenoma	Cancer	Tobacco Smoke Pollution	51.87
ahrr	Atrophy	Pathology (anatomical condition)	Tobacco Smoke Pollution	55.93
ahrr	Breast Neoplasms	Cancer|Skin disease	Smoke	78.11
ahrr	Breast Neoplasms	Cancer|Skin disease	Tobacco Smoke Pollution	78.11
ahrr	Carcinoma, Squamous Cell	Cancer	Tobacco Smoke Pollution	51.74
ahrr	Cell Transformation, Neoplastic	Cancer|Pathology (process)	Smoke	58.9
ahrr	Diabetes Mellitus	Endocrine system disease|Metabolic disease	Tobacco Smoke Pollution	57.73
ahrr	Drug-Induced Liver Injury	Digestive system disease	Smoke	74.88
ahrr	Embryo Loss	Pathology (process)|Pregnancy complication	Tobacco Smoke Pollution	57.47
ahrr	Fetal Growth Retardation	Fetal disease|Pathology (process)|Pregnancy complication	Smoke	65.74
ahrr	Fetal Growth Retardation	Fetal disease|Pathology (process)|Pregnancy complication	Tobacco Smoke Pollution	65.74
ahrr	Hyperplasia	Pathology (process)	Tobacco Smoke Pollution	73.32
ahrr	Hypertrophy	Pathology (anatomical condition)	Tobacco Smoke Pollution	50.55
ahrr	Infertility, Male	Urogenital disease (male)	Tobacco Smoke Pollution	53.65
ahrr	Inflammation	Pathology (process)	Smoke	88.16
ahrr	Inflammation	Pathology (process)	Tobacco Smoke Pollution	88.16
ahrr	Learning Disorders	Mental disorder|Nervous system disease|Signs and symptoms	Smoke	64.19
ahrr	Lung Neoplasms	Cancer|Respiratory tract disease	Smoke	70.65
ahrr	Lung Neoplasms	Cancer|Respiratory tract disease	Tobacco Smoke Pollution	70.65
ahrr	Micronuclei, Chromosome-Defective	Pathology (process)	Tobacco Smoke Pollution	91.62
ahrr	Necrosis	Pathology (process)	Tobacco Smoke Pollution	90.61
ahrr	Neoplasms	Cancer	Tobacco Smoke Pollution	66.23
ahrr	Precancerous Conditions	Cancer	Tobacco Smoke Pollution	52.47
ahrr	Prenatal Exposure Delayed Effects	Pregnancy complication	Smoke	104.61
ahrr	Prenatal Exposure Delayed Effects	Pregnancy complication	Tobacco Smoke Pollution	104.61
ahrr	Skin Neoplasms	Cancer|Skin disease	Tobacco Smoke Pollution	56.18
ahrr	Weight Gain	Signs and symptoms	Tobacco Smoke Pollution	55.17
ahrr	Weight Loss	Signs and symptoms	Smoke	68.54
ahrr	Weight Loss	Signs and symptoms	Tobacco Smoke Pollution	68.54
dsc2	Abnormalities, Drug-Induced	Congenital abnormality	Smoke	81.25
dsc2	Abnormalities, Drug-Induced	Congenital abnormality	Tobacco Smoke Pollution	81.25
dsc2	Acute Kidney Injury	Urogenital disease (female)|Urogenital disease (male)	Smoke	81.78
dsc2	Atherosclerosis	Cardiovascular disease	Tobacco Smoke Pollution	75.31
dsc2	Atrophy	Pathology (anatomical condition)	Tobacco Smoke Pollution	72.6
dsc2	Breast Neoplasms	Cancer|Skin disease	Smoke	78.13
dsc2	Breast Neoplasms	Cancer|Skin disease	Tobacco Smoke Pollution	78.13
dsc2	Cardiomegaly	Cardiovascular disease|Pathology (anatomical condition)	Tobacco Smoke Pollution	54.7
dsc2	Cardiovascular Diseases	Cardiovascular disease	Smoke	53.32
dsc2	Cardiovascular Diseases	Cardiovascular disease	Tobacco Smoke Pollution	53.32
dsc2	Cell Transformation, Neoplastic	Cancer|Pathology (process)	Smoke	121.77
dsc2	Chromosome Breakage	Pathology (process)	Tobacco Smoke Pollution	65.4
dsc2	Cognition Disorders	Mental disorder	Smoke	89.52
dsc2	Depressive Disorder	Mental disorder	Smoke	60.11
dsc2	Drug-Induced Liver Injury	Digestive system disease	Smoke	150.16
dsc2	Drug-Related Side Effects and Adverse Reactions		Tobacco Smoke Pollution	76.65
dsc2	Edema	Signs and symptoms	Tobacco Smoke Pollution	82.68
dsc2	Fetal Growth Retardation	Fetal disease|Pathology (process)|Pregnancy complication	Smoke	62.64
dsc2	Fetal Growth Retardation	Fetal disease|Pathology (process)|Pregnancy complication	Tobacco Smoke Pollution	62.64
dsc2	Fibrosis	Pathology (process)	Tobacco Smoke Pollution	107.29
dsc2	Heart Defects, Congenital	Cardiovascular disease|Congenital abnormality	Tobacco Smoke Pollution	57.84
dsc2	Heart Diseases	Cardiovascular disease	Tobacco Smoke Pollution	68.01
dsc2	Hemorrhage	Pathology (process)	Smoke	61.98
dsc2	Hemorrhage	Pathology (process)	Tobacco Smoke Pollution	61.98
dsc2	Hyperplasia	Pathology (process)	Tobacco Smoke Pollution	109.2
dsc2	Hypertension	Cardiovascular disease	Tobacco Smoke Pollution	70.93
dsc2	Hypertrophy	Pathology (anatomical condition)	Tobacco Smoke Pollution	82.02
dsc2	Infertility, Female	Urogenital disease (female)	Smoke	53.64
dsc2	Infertility, Female	Urogenital disease (female)	Tobacco Smoke Pollution	53.64
dsc2	Infertility, Male	Urogenital disease (male)	Tobacco Smoke Pollution	64.91
dsc2	Inflammation	Pathology (process)	Smoke	153.97
dsc2	Inflammation	Pathology (process)	Tobacco Smoke Pollution	153.97
dsc2	Kidney Neoplasms	Cancer|Urogenital disease (female)|Urogenital disease (male)	Smoke	50.17
dsc2	Learning Disorders	Mental disorder|Nervous system disease|Signs and symptoms	Smoke	89.24
dsc2	Lung Diseases	Respiratory tract disease	Tobacco Smoke Pollution	70.7
dsc2	Lung Neoplasms	Cancer|Respiratory tract disease	Smoke	77.68
dsc2	Lung Neoplasms	Cancer|Respiratory tract disease	Tobacco Smoke Pollution	77.68
dsc2	Micronuclei, Chromosome-Defective	Pathology (process)	Tobacco Smoke Pollution	84.42
dsc2	Necrosis	Pathology (process)	Tobacco Smoke Pollution	174.89
dsc2	Neoplasms	Cancer	Tobacco Smoke Pollution	81.41
dsc2	Neural Tube Defects	Congenital abnormality|Nervous system disease	Smoke	72.01
dsc2	Non-alcoholic Fatty Liver Disease	Digestive system disease	Tobacco Smoke Pollution	74.17
dsc2	Ovarian Diseases	Endocrine system disease|Urogenital disease (female)	Smoke	52.3
dsc2	Pain	Nervous system disease|Signs and symptoms	Smoke	54.16
dsc2	Pancreatic Neoplasms	Cancer|Digestive system disease|Endocrine system disease	Tobacco Smoke Pollution	62.83
dsc2	Pneumonia	Respiratory tract disease	Smoke	52.87
dsc2	Pneumonia	Respiratory tract disease	Tobacco Smoke Pollution	52.87
dsc2	Precancerous Conditions	Cancer	Tobacco Smoke Pollution	85.64
dsc2	Prenatal Exposure Delayed Effects	Pregnancy complication	Smoke	118.06
dsc2	Prenatal Exposure Delayed Effects	Pregnancy complication	Tobacco Smoke Pollution	118.06
dsc2	Pulmonary Edema	Respiratory tract disease	Smoke	51.61
dsc2	Urinary Bladder Neoplasms	Cancer|Urogenital disease (female)|Urogenital disease (male)	Smoke	60.8
dsc2	Urinary Bladder Neoplasms	Cancer|Urogenital disease (female)|Urogenital disease (male)	Tobacco Smoke Pollution	60.8
dsc2	Uterine Cervical Neoplasms	Cancer|Urogenital disease (female)	Tobacco Smoke Pollution	55.58
dsc2	Weight Gain	Signs and symptoms	Tobacco Smoke Pollution	79.12
dsc2	Weight Loss	Signs and symptoms	Smoke	160.77
dsc2	Weight Loss	Signs and symptoms	Tobacco Smoke Pollution	160.77
pf4	Abnormalities, Drug-Induced	Congenital abnormality	Tobacco Smoke Pollution	69.96
pf4	Atherosclerosis	Cardiovascular disease	Tobacco Smoke Pollution	51.39
pf4	Breast Neoplasms	Cancer|Skin disease	Tobacco Smoke Pollution	68.11
pf4	Cardiovascular Diseases	Cardiovascular disease	Tobacco Smoke Pollution	68.61
pf4	Drug-Related Side Effects and Adverse Reactions		Tobacco Smoke Pollution	62.83
pf4	Edema	Signs and symptoms	Tobacco Smoke Pollution	84.02
pf4	Fibrosis	Pathology (process)	Tobacco Smoke Pollution	67.22
pf4	Heart Diseases	Cardiovascular disease	Tobacco Smoke Pollution	58.01
pf4	Hyperplasia	Pathology (process)	Tobacco Smoke Pollution	116.19
pf4	Hypertension	Cardiovascular disease	Tobacco Smoke Pollution	78.77
pf4	Infertility, Male	Urogenital disease (male)	Tobacco Smoke Pollution	54.01
pf4	Inflammation	Pathology (process)	Tobacco Smoke Pollution	139.68
pf4	Lung Diseases	Respiratory tract disease	Tobacco Smoke Pollution	55.23
pf4	Lung Injury	Respiratory tract disease|Wounds and injuries	Tobacco Smoke Pollution	53.39
pf4	Lung Neoplasms	Cancer|Respiratory tract disease	Tobacco Smoke Pollution	79.26
pf4	Micronuclei, Chromosome-Defective	Pathology (process)	Tobacco Smoke Pollution	77.57
pf4	Necrosis	Pathology (process)	Tobacco Smoke Pollution	128.21
pf4	Neoplasms	Cancer	Tobacco Smoke Pollution	66.79
pf4	Prenatal Exposure Delayed Effects	Pregnancy complication	Tobacco Smoke Pollution	87.06
pf4	Vascular Diseases	Cardiovascular disease	Tobacco Smoke Pollution	60.2
pf4	Weight Loss	Signs and symptoms	Tobacco Smoke Pollution	103.53
rgl1	Abnormalities, Drug-Induced	Congenital abnormality	Tobacco Smoke Pollution	55.87
rgl1	Breast Neoplasms	Cancer|Skin disease	Tobacco Smoke Pollution	63.81
rgl1	Chromosome Breakage	Pathology (process)	Tobacco Smoke Pollution	66.87
rgl1	Fibrosis	Pathology (process)	Tobacco Smoke Pollution	58.53
rgl1	Hyperplasia	Pathology (process)	Tobacco Smoke Pollution	56.85
rgl1	Hypertrophy	Pathology (anatomical condition)	Tobacco Smoke Pollution	52.99
rgl1	Inflammation	Pathology (process)	Tobacco Smoke Pollution	60.22
rgl1	Lung Neoplasms	Cancer|Respiratory tract disease	Tobacco Smoke Pollution	50.63
rgl1	Micronuclei, Chromosome-Defective	Pathology (process)	Tobacco Smoke Pollution	62.98
rgl1	Necrosis	Pathology (process)	Tobacco Smoke Pollution	85.59
rgl1	Neoplasms	Cancer	Tobacco Smoke Pollution	66.01
rgl1	Pancreatic Neoplasms	Cancer|Digestive system disease|Endocrine system disease	Tobacco Smoke Pollution	51.33
rgl1	Prenatal Exposure Delayed Effects	Pregnancy complication	Tobacco Smoke Pollution	67.49
rgl1	Urinary Bladder Neoplasms	Cancer|Urogenital disease (female)|Urogenital disease (male)	Tobacco Smoke Pollution	50.9
rgl1	Weight Loss	Signs and symptoms	Tobacco Smoke Pollution	77.29
sash1	Atherosclerosis	Cardiovascular disease	Tobacco Smoke Pollution	52.17
sash1	Breast Neoplasms	Cancer|Skin disease	Tobacco Smoke Pollution	55.03
sash1	Chromosome Breakage	Pathology (process)	Tobacco Smoke Pollution	57.59
sash1	Edema	Signs and symptoms	Tobacco Smoke Pollution	50.89
sash1	Fibrosis	Pathology (process)	Tobacco Smoke Pollution	55.79
sash1	Hyperplasia	Pathology (process)	Tobacco Smoke Pollution	54.22
sash1	Inflammation	Pathology (process)	Tobacco Smoke Pollution	76.11
sash1	Lung Neoplasms	Cancer|Respiratory tract disease	Tobacco Smoke Pollution	61.49
sash1	Micronuclei, Chromosome-Defective	Pathology (process)	Tobacco Smoke Pollution	70.34
sash1	Necrosis	Pathology (process)	Tobacco Smoke Pollution	85.42
sash1	Neoplasm Invasiveness	Cancer|Pathology (process)	Tobacco Smoke Pollution	55.01
sash1	Neoplasms	Cancer	Tobacco Smoke Pollution	59.71
sash1	Prenatal Exposure Delayed Effects	Pregnancy complication	Tobacco Smoke Pollution	55.91
sash1	Weight Loss	Signs and symptoms	Tobacco Smoke Pollution	57.02
fstl1	Abnormalities, Drug-Induced	Congenital abnormality	Tobacco Smoke Pollution	53.26
fstl1	Breast Neoplasms	Cancer|Skin disease	Tobacco Smoke Pollution	59.37
fstl1	Carcinoma, Squamous Cell	Cancer	Tobacco Smoke Pollution	53.11
fstl1	Drug-Related Side Effects and Adverse Reactions		Tobacco Smoke Pollution	68.16
fstl1	Edema	Signs and symptoms	Tobacco Smoke Pollution	81.89
fstl1	Fibrosis	Pathology (process)	Tobacco Smoke Pollution	101.53
fstl1	Heart Diseases	Cardiovascular disease	Tobacco Smoke Pollution	51.39
fstl1	Hyperplasia	Pathology (process)	Tobacco Smoke Pollution	128.53
fstl1	Hypertension	Cardiovascular disease	Tobacco Smoke Pollution	66.61
fstl1	Hypertrophy	Pathology (anatomical condition)	Tobacco Smoke Pollution	51.73
fstl1	Infertility, Male	Urogenital disease (male)	Tobacco Smoke Pollution	50.29
fstl1	Inflammation	Pathology (process)	Tobacco Smoke Pollution	133.96
fstl1	Lung Neoplasms	Cancer|Respiratory tract disease	Tobacco Smoke Pollution	53.58
fstl1	Micronuclei, Chromosome-Defective	Pathology (process)	Tobacco Smoke Pollution	64.65
fstl1	Necrosis	Pathology (process)	Tobacco Smoke Pollution	135.92
fstl1	Neoplasms	Cancer	Tobacco Smoke Pollution	64.26
fstl1	Pancreatic Neoplasms	Cancer|Digestive system disease|Endocrine system disease	Tobacco Smoke Pollution	57.88
fstl1	Prenatal Exposure Delayed Effects	Pregnancy complication	Tobacco Smoke Pollution	102.71
fstl1	Urinary Bladder Neoplasms	Cancer|Urogenital disease (female)|Urogenital disease (male)	Tobacco Smoke Pollution	60.29
fstl1	Weight Gain	Signs and symptoms	Tobacco Smoke Pollution	60.94
fstl1	Weight Loss	Signs and symptoms	Tobacco Smoke Pollution	101.09
mcoln3	Fibrosis	Pathology (process)	Tobacco Smoke Pollution	57.26
mcoln3	Hyperplasia	Pathology (process)	Tobacco Smoke Pollution	55.68
mcoln3	Inflammation	Pathology (process)	Tobacco Smoke Pollution	65.38
mcoln3	Micronuclei, Chromosome-Defective	Pathology (process)	Tobacco Smoke Pollution	61.42
mcoln3	Necrosis	Pathology (process)	Tobacco Smoke Pollution	66.24
mcoln3	Prenatal Exposure Delayed Effects	Pregnancy complication	Tobacco Smoke Pollution	57.5
mcoln3	Weight Loss	Signs and symptoms	Tobacco Smoke Pollution	58.72
f2r	Abnormalities, Drug-Induced	Congenital abnormality	Tobacco Smoke Pollution	84.08
f2r	Adenoma	Cancer	Tobacco Smoke Pollution	56.48
f2r	Anxiety Disorders	Mental disorder	Tobacco Smoke Pollution	67.7
f2r	Atherosclerosis	Cardiovascular disease	Tobacco Smoke Pollution	74.25
f2r	Atrophy	Pathology (anatomical condition)	Tobacco Smoke Pollution	108.9
f2r	Birth Weight	Signs and symptoms	Tobacco Smoke Pollution	51.91
f2r	Breast Neoplasms	Cancer|Skin disease	Tobacco Smoke Pollution	100.5
f2r	Cardiomegaly	Cardiovascular disease|Pathology (anatomical condition)	Tobacco Smoke Pollution	55.27
f2r	Cardiovascular Diseases	Cardiovascular disease	Tobacco Smoke Pollution	76.67
f2r	Chromosome Breakage	Pathology (process)	Tobacco Smoke Pollution	69.32
f2r	Drug-Related Side Effects and Adverse Reactions		Tobacco Smoke Pollution	100.79
f2r	Dyslipidemias	Metabolic disease	Tobacco Smoke Pollution	60.95
f2r	Edema	Signs and symptoms	Tobacco Smoke Pollution	107.41
f2r	Embryo Loss	Pathology (process)|Pregnancy complication	Tobacco Smoke Pollution	55.12
f2r	Fetal Growth Retardation	Fetal disease|Pathology (process)|Pregnancy complication	Tobacco Smoke Pollution	84.59
f2r	Fibrosis	Pathology (process)	Tobacco Smoke Pollution	119.73
f2r	Growth Disorders	Pathology (process)	Tobacco Smoke Pollution	56.51
f2r	Heart Defects, Congenital	Cardiovascular disease|Congenital abnormality	Tobacco Smoke Pollution	57.27
f2r	Heart Diseases	Cardiovascular disease	Tobacco Smoke Pollution	99.12
f2r	Hemolysis	Pathology (process)	Tobacco Smoke Pollution	51.05
f2r	Hemorrhage	Pathology (process)	Tobacco Smoke Pollution	85.06
f2r	Hyperplasia	Pathology (process)	Tobacco Smoke Pollution	138.63
f2r	Hypertension	Cardiovascular disease	Tobacco Smoke Pollution	82.37
f2r	Hypertrophy	Pathology (anatomical condition)	Tobacco Smoke Pollution	107.47
f2r	Infertility, Female	Urogenital disease (female)	Tobacco Smoke Pollution	64.47
f2r	Infertility, Male	Urogenital disease (male)	Tobacco Smoke Pollution	80.79
f2r	Inflammation	Pathology (process)	Tobacco Smoke Pollution	171.67
f2r	Lung Diseases	Respiratory tract disease	Tobacco Smoke Pollution	84.54
f2r	Lung Injury	Respiratory tract disease|Wounds and injuries	Tobacco Smoke Pollution	53.7
f2r	Lung Neoplasms	Cancer|Respiratory tract disease	Tobacco Smoke Pollution	78.39
f2r	Micronuclei, Chromosome-Defective	Pathology (process)	Tobacco Smoke Pollution	101.44
f2r	Necrosis	Pathology (process)	Tobacco Smoke Pollution	203.28
f2r	Neoplasm Invasiveness	Cancer|Pathology (process)	Tobacco Smoke Pollution	60.18
f2r	Neoplasms	Cancer	Tobacco Smoke Pollution	113.93
f2r	Non-alcoholic Fatty Liver Disease	Digestive system disease	Tobacco Smoke Pollution	72.14
f2r	Pancreatic Neoplasms	Cancer|Digestive system disease|Endocrine system disease	Tobacco Smoke Pollution	59.54
f2r	Precancerous Conditions	Cancer	Tobacco Smoke Pollution	66.35
f2r	Premature Birth	Pregnancy complication	Tobacco Smoke Pollution	54.38
f2r	Prenatal Exposure Delayed Effects	Pregnancy complication	Tobacco Smoke Pollution	176.69
f2r	Skin Diseases	Skin disease	Tobacco Smoke Pollution	63.05
f2r	Urinary Bladder Neoplasms	Cancer|Urogenital disease (female)|Urogenital disease (male)	Tobacco Smoke Pollution	59.98
f2r	Vascular Diseases	Cardiovascular disease	Tobacco Smoke Pollution	78.4
f2r	Weight Gain	Signs and symptoms	Tobacco Smoke Pollution	96.67
f2r	Weight Loss	Signs and symptoms	Tobacco Smoke Pollution	156.77
gucy1a3	Atrophy	Pathology (anatomical condition)	Tobacco Smoke Pollution	53.07
gucy1a3	Drug-Related Side Effects and Adverse Reactions		Tobacco Smoke Pollution	57.53
gucy1a3	Edema	Signs and symptoms	Tobacco Smoke Pollution	73.63
gucy1a3	Fetal Growth Retardation	Fetal disease|Pathology (process)|Pregnancy complication	Tobacco Smoke Pollution	57.79
gucy1a3	Fibrosis	Pathology (process)	Tobacco Smoke Pollution	58.7
gucy1a3	Heart Diseases	Cardiovascular disease	Tobacco Smoke Pollution	53.66
gucy1a3	Hemorrhage	Pathology (process)	Tobacco Smoke Pollution	60.15
gucy1a3	Hyperplasia	Pathology (process)	Tobacco Smoke Pollution	95.08
gucy1a3	Hypertension	Cardiovascular disease	Tobacco Smoke Pollution	58.51
gucy1a3	Hypertrophy	Pathology (anatomical condition)	Tobacco Smoke Pollution	56.88
gucy1a3	Inflammation	Pathology (process)	Tobacco Smoke Pollution	104.16
gucy1a3	Lung Diseases	Respiratory tract disease	Tobacco Smoke Pollution	60.41
gucy1a3	Necrosis	Pathology (process)	Tobacco Smoke Pollution	137.37
gucy1a3	Neoplasms	Cancer	Tobacco Smoke Pollution	54.4
gucy1a3	Pneumonia	Respiratory tract disease	Tobacco Smoke Pollution	52.07
gucy1a3	Prenatal Exposure Delayed Effects	Pregnancy complication	Tobacco Smoke Pollution	111.79
gucy1a3	Weight Loss	Signs and symptoms	Tobacco Smoke Pollution	92.03
nrg1	Abnormalities, Drug-Induced	Congenital abnormality	Tobacco Smoke Pollution	99.2
nrg1	Atherosclerosis	Cardiovascular disease	Tobacco Smoke Pollution	61.32
nrg1	Atrophy	Pathology (anatomical condition)	Tobacco Smoke Pollution	83.88
nrg1	Breast Neoplasms	Cancer|Skin disease	Tobacco Smoke Pollution	93.85
nrg1	Carcinoma, Squamous Cell	Cancer	Tobacco Smoke Pollution	58.52
nrg1	Cardiovascular Diseases	Cardiovascular disease	Tobacco Smoke Pollution	82.42
nrg1	Chromosome Breakage	Pathology (process)	Tobacco Smoke Pollution	74.28
nrg1	Diabetes Mellitus	Endocrine system disease|Metabolic disease	Tobacco Smoke Pollution	66.44
nrg1	Drug-Related Side Effects and Adverse Reactions		Tobacco Smoke Pollution	75.3
nrg1	Edema	Signs and symptoms	Tobacco Smoke Pollution	112.6
nrg1	Fetal Growth Retardation	Fetal disease|Pathology (process)|Pregnancy complication	Tobacco Smoke Pollution	61.91
nrg1	Fibrosis	Pathology (process)	Tobacco Smoke Pollution	138.2
nrg1	Heart Diseases	Cardiovascular disease	Tobacco Smoke Pollution	84.04
nrg1	Hemorrhage	Pathology (process)	Tobacco Smoke Pollution	71.25
nrg1	Hyperplasia	Pathology (process)	Tobacco Smoke Pollution	147.04
nrg1	Hypertension	Cardiovascular disease	Tobacco Smoke Pollution	70.81
nrg1	Hypertrophy	Pathology (anatomical condition)	Tobacco Smoke Pollution	110.77
nrg1	Infertility, Female	Urogenital disease (female)	Tobacco Smoke Pollution	56.22
nrg1	Infertility, Male	Urogenital disease (male)	Tobacco Smoke Pollution	75.74
nrg1	Inflammation	Pathology (process)	Tobacco Smoke Pollution	184.42
nrg1	Lung Diseases	Respiratory tract disease	Tobacco Smoke Pollution	66.64
nrg1	Lung Injury	Respiratory tract disease|Wounds and injuries	Tobacco Smoke Pollution	58.05
nrg1	Lung Neoplasms	Cancer|Respiratory tract disease	Tobacco Smoke Pollution	95.75
nrg1	Micronuclei, Chromosome-Defective	Pathology (process)	Tobacco Smoke Pollution	90.61
nrg1	Necrosis	Pathology (process)	Tobacco Smoke Pollution	268.24
nrg1	Neoplasm Invasiveness	Cancer|Pathology (process)	Tobacco Smoke Pollution	87.55
nrg1	Neoplasms	Cancer	Tobacco Smoke Pollution	86.55
nrg1	Pancreatic Neoplasms	Cancer|Digestive system disease|Endocrine system disease	Tobacco Smoke Pollution	70.68
nrg1	Pneumonia	Respiratory tract disease	Tobacco Smoke Pollution	53.96
nrg1	Precancerous Conditions	Cancer	Tobacco Smoke Pollution	84.25
nrg1	Prenatal Exposure Delayed Effects	Pregnancy complication	Tobacco Smoke Pollution	133.98
nrg1	Urinary Bladder Neoplasms	Cancer|Urogenital disease (female)|Urogenital disease (male)	Tobacco Smoke Pollution	69.62
nrg1	Uterine Cervical Neoplasms	Cancer|Urogenital disease (female)	Tobacco Smoke Pollution	73.15
nrg1	Weight Gain	Signs and symptoms	Tobacco Smoke Pollution	74.26
nrg1	Weight Loss	Signs and symptoms	Tobacco Smoke Pollution	141.09
mapk14	Abnormalities, Drug-Induced	Congenital abnormality	Tobacco Smoke Pollution	116.76
mapk14	Adenoma	Cancer	Tobacco Smoke Pollution	60.51
mapk14	Anxiety Disorders	Mental disorder	Tobacco Smoke Pollution	80.58
mapk14	Asthma	Immune system disease|Respiratory tract disease	Tobacco Smoke Pollution	56.05
mapk14	Atherosclerosis	Cardiovascular disease	Tobacco Smoke Pollution	102.77
mapk14	Atrophy	Pathology (anatomical condition)	Tobacco Smoke Pollution	113.16
mapk14	Breast Neoplasms	Cancer|Skin disease	Tobacco Smoke Pollution	134.9
mapk14	Carcinoma, Squamous Cell	Cancer	Tobacco Smoke Pollution	92.99
mapk14	Cardiomegaly	Cardiovascular disease|Pathology (anatomical condition)	Tobacco Smoke Pollution	100.94
mapk14	Cardiovascular Diseases	Cardiovascular disease	Tobacco Smoke Pollution	105.08
mapk14	Chromosome Breakage	Pathology (process)	Tobacco Smoke Pollution	115.18
mapk14	Cough	Respiratory tract disease|Signs and symptoms	Tobacco Smoke Pollution	53.58
mapk14	Death	Pathology (process)	Tobacco Smoke Pollution	74.96
mapk14	Drug-Related Side Effects and Adverse Reactions		Tobacco Smoke Pollution	205.69
mapk14	Dyslipidemias	Metabolic disease	Tobacco Smoke Pollution	82.31
mapk14	Edema	Signs and symptoms	Tobacco Smoke Pollution	242.84
mapk14	Embryo Loss	Pathology (process)|Pregnancy complication	Tobacco Smoke Pollution	64.41
mapk14	Fetal Growth Retardation	Fetal disease|Pathology (process)|Pregnancy complication	Tobacco Smoke Pollution	87.4
mapk14	Fibrosis	Pathology (process)	Tobacco Smoke Pollution	194.15
mapk14	Heart Defects, Congenital	Cardiovascular disease|Congenital abnormality	Tobacco Smoke Pollution	67.22
mapk14	Heart Diseases	Cardiovascular disease	Tobacco Smoke Pollution	172.25
mapk14	Hemolysis	Pathology (process)	Tobacco Smoke Pollution	84.19
mapk14	Hemorrhage	Pathology (process)	Tobacco Smoke Pollution	160.24
mapk14	Hyperplasia	Pathology (process)	Tobacco Smoke Pollution	231.45
mapk14	Hypersensitivity	Immune system disease	Tobacco Smoke Pollution	50.92
mapk14	Hypertension	Cardiovascular disease	Tobacco Smoke Pollution	189.62
mapk14	Hypertrophy	Pathology (anatomical condition)	Tobacco Smoke Pollution	120.28
mapk14	Infertility, Female	Urogenital disease (female)	Tobacco Smoke Pollution	68.44
mapk14	Infertility, Male	Urogenital disease (male)	Tobacco Smoke Pollution	86.75
mapk14	Inflammation	Pathology (process)	Tobacco Smoke Pollution	327.62
mapk14	Lung Diseases	Respiratory tract disease	Tobacco Smoke Pollution	91.93
mapk14	Lung Injury	Respiratory tract disease|Wounds and injuries	Tobacco Smoke Pollution	85.5
mapk14	Lung Neoplasms	Cancer|Respiratory tract disease	Tobacco Smoke Pollution	129.26
mapk14	Micronuclei, Chromosome-Defective	Pathology (process)	Tobacco Smoke Pollution	170.79
mapk14	Necrosis	Pathology (process)	Tobacco Smoke Pollution	407.05
mapk14	Neoplasm Invasiveness	Cancer|Pathology (process)	Tobacco Smoke Pollution	147.82
mapk14	Neoplasms	Cancer	Tobacco Smoke Pollution	162.93
mapk14	Non-alcoholic Fatty Liver Disease	Digestive system disease	Tobacco Smoke Pollution	77.03
mapk14	Pancreatic Neoplasms	Cancer|Digestive system disease|Endocrine system disease	Tobacco Smoke Pollution	125.49
mapk14	Pneumonia	Respiratory tract disease	Tobacco Smoke Pollution	84.16
mapk14	Precancerous Conditions	Cancer	Tobacco Smoke Pollution	85.72
mapk14	Prenatal Exposure Delayed Effects	Pregnancy complication	Tobacco Smoke Pollution	195.55
mapk14	Skin Diseases	Skin disease	Tobacco Smoke Pollution	70.99
mapk14	Skin Neoplasms	Cancer|Skin disease	Tobacco Smoke Pollution	108.81
mapk14	Stomach Neoplasms	Cancer|Digestive system disease	Tobacco Smoke Pollution	71.75
mapk14	Tachycardia	Cardiovascular disease|Pathology (process)	Tobacco Smoke Pollution	74.61
mapk14	Tremor	Nervous system disease|Signs and symptoms	Tobacco Smoke Pollution	74.54
mapk14	Urinary Bladder Neoplasms	Cancer|Urogenital disease (female)|Urogenital disease (male)	Tobacco Smoke Pollution	110.27
mapk14	Uterine Cervical Neoplasms	Cancer|Urogenital disease (female)	Tobacco Smoke Pollution	71.75
mapk14	Vascular Diseases	Cardiovascular disease	Tobacco Smoke Pollution	77.37
mapk14	Weight Gain	Signs and symptoms	Tobacco Smoke Pollution	119.27
mapk14	Weight Loss	Signs and symptoms	Tobacco Smoke Pollution	238.28
pbx1	Abnormalities, Drug-Induced	Congenital abnormality	Smoke	51.43
pbx1	Abnormalities, Drug-Induced	Congenital abnormality	Tobacco Smoke Pollution	51.43
pbx1	Cell Transformation, Neoplastic	Cancer|Pathology (process)	Smoke	68.25
pbx1	Chromosome Breakage	Pathology (process)	Tobacco Smoke Pollution	62.4
pbx1	Drug-Induced Liver Injury	Digestive system disease	Smoke	80.88
pbx1	Fetal Growth Retardation	Fetal disease|Pathology (process)|Pregnancy complication	Smoke	59.82
pbx1	Fetal Growth Retardation	Fetal disease|Pathology (process)|Pregnancy complication	Tobacco Smoke Pollution	59.82
pbx1	Fibrosis	Pathology (process)	Tobacco Smoke Pollution	58.18
pbx1	Hyperplasia	Pathology (process)	Tobacco Smoke Pollution	79.13
pbx1	Hypertrophy	Pathology (anatomical condition)	Tobacco Smoke Pollution	74.31
pbx1	Inflammation	Pathology (process)	Smoke	76.58
pbx1	Inflammation	Pathology (process)	Tobacco Smoke Pollution	76.58
pbx1	Learning Disorders	Mental disorder|Nervous system disease|Signs and symptoms	Smoke	60.4
pbx1	Lung Neoplasms	Cancer|Respiratory tract disease	Smoke	60.92
pbx1	Lung Neoplasms	Cancer|Respiratory tract disease	Tobacco Smoke Pollution	60.92
pbx1	Micronuclei, Chromosome-Defective	Pathology (process)	Tobacco Smoke Pollution	77.55
pbx1	Necrosis	Pathology (process)	Tobacco Smoke Pollution	117.81
pbx1	Neoplasms	Cancer	Tobacco Smoke Pollution	55.8
pbx1	Prenatal Exposure Delayed Effects	Pregnancy complication	Smoke	88.75
pbx1	Prenatal Exposure Delayed Effects	Pregnancy complication	Tobacco Smoke Pollution	88.75
pbx1	Weight Loss	Signs and symptoms	Smoke	92.61
pbx1	Weight Loss	Signs and symptoms	Tobacco Smoke Pollution	92.61
gnaz	Inflammation	Pathology (process)	Tobacco Smoke Pollution	55.4
gnaz	Micronuclei, Chromosome-Defective	Pathology (process)	Tobacco Smoke Pollution	70.75
gnaz	Necrosis	Pathology (process)	Tobacco Smoke Pollution	68.62
gnaz	Prenatal Exposure Delayed Effects	Pregnancy complication	Tobacco Smoke Pollution	56.29
gnaz	Weight Loss	Signs and symptoms	Tobacco Smoke Pollution	66.6
gucy1b3	Abnormalities, Drug-Induced	Congenital abnormality	Smoke	55.21
gucy1b3	Acute Kidney Injury	Urogenital disease (female)|Urogenital disease (male)	Smoke	69.14
gucy1b3	Cardiovascular Diseases	Cardiovascular disease	Smoke	58.53
gucy1b3	Cell Transformation, Neoplastic	Cancer|Pathology (process)	Smoke	66.07
gucy1b3	Chromosome Aberrations	Pathology (process)	Smoke	66.09
gucy1b3	Cognition Disorders	Mental disorder	Smoke	80.49
gucy1b3	Drug-Induced Liver Injury	Digestive system disease	Smoke	103.88
gucy1b3	Fetal Growth Retardation	Fetal disease|Pathology (process)|Pregnancy complication	Smoke	69.66
gucy1b3	Heart Failure	Cardiovascular disease	Smoke	50.46
gucy1b3	Hemorrhage	Pathology (process)	Smoke	50.64
gucy1b3	Inflammation	Pathology (process)	Smoke	90.01
gucy1b3	Learning Disorders	Mental disorder|Nervous system disease|Signs and symptoms	Smoke	80.29
gucy1b3	Lung Neoplasms	Cancer|Respiratory tract disease	Smoke	57.91
gucy1b3	Nausea	Signs and symptoms	Smoke	54.16
gucy1b3	Pain	Nervous system disease|Signs and symptoms	Smoke	64.06
gucy1b3	Pneumonia	Respiratory tract disease	Smoke	71.74
gucy1b3	Prenatal Exposure Delayed Effects	Pregnancy complication	Smoke	116.7
gucy1b3	Pulmonary Edema	Respiratory tract disease	Smoke	57.79
gucy1b3	Weight Loss	Signs and symptoms	Smoke	75.26
ltbp1	Abnormalities, Drug-Induced	Congenital abnormality	Smoke	63.31
ltbp1	Breast Neoplasms	Cancer|Skin disease	Smoke	64.66
ltbp1	Cardiovascular Diseases	Cardiovascular disease	Smoke	62.56
ltbp1	Cell Transformation, Neoplastic	Cancer|Pathology (process)	Smoke	57.56
ltbp1	Cognition Disorders	Mental disorder	Smoke	55.54
ltbp1	Drug-Induced Liver Injury	Digestive system disease	Smoke	118.87
ltbp1	Infertility, Female	Urogenital disease (female)	Smoke	54.15
ltbp1	Inflammation	Pathology (process)	Smoke	106.2
ltbp1	Learning Disorders	Mental disorder|Nervous system disease|Signs and symptoms	Smoke	54.31
ltbp1	Lung Neoplasms	Cancer|Respiratory tract disease	Smoke	70.59
ltbp1	Ovarian Diseases	Endocrine system disease|Urogenital disease (female)	Smoke	58.68
ltbp1	Prenatal Exposure Delayed Effects	Pregnancy complication	Smoke	104.83
ltbp1	Weight Loss	Signs and symptoms	Smoke	76.46
trip6	Drug-Related Side Effects and Adverse Reactions		Tobacco Smoke Pollution	52.75
trip6	Fibrosis	Pathology (process)	Tobacco Smoke Pollution	53.49
trip6	Hyperplasia	Pathology (process)	Tobacco Smoke Pollution	66.93
trip6	Inflammation	Pathology (process)	Tobacco Smoke Pollution	58.49
trip6	Necrosis	Pathology (process)	Tobacco Smoke Pollution	91.34
trip6	Precancerous Conditions	Cancer	Tobacco Smoke Pollution	52.34
trip6	Prenatal Exposure Delayed Effects	Pregnancy complication	Tobacco Smoke Pollution	58.8
trip6	Weight Loss	Signs and symptoms	Tobacco Smoke Pollution	64.88
prr5l	Edema	Signs and symptoms	Tobacco Smoke Pollution	50.16
prr5l	Hyperplasia	Pathology (process)	Tobacco Smoke Pollution	67.42
prr5l	Inflammation	Pathology (process)	Tobacco Smoke Pollution	67.9
prr5l	Lung Diseases	Respiratory tract disease	Tobacco Smoke Pollution	53.15
prr5l	Lung Neoplasms	Cancer|Respiratory tract disease	Tobacco Smoke Pollution	70.38
prr5l	Micronuclei, Chromosome-Defective	Pathology (process)	Tobacco Smoke Pollution	57.76
prr5l	Necrosis	Pathology (process)	Tobacco Smoke Pollution	73.41
prr5l	Neoplasms	Cancer	Tobacco Smoke Pollution	54.32
prr5l	Prenatal Exposure Delayed Effects	Pregnancy complication	Tobacco Smoke Pollution	74.28
prr5l	Weight Loss	Signs and symptoms	Tobacco Smoke Pollution	60.62
b3galt2	Necrosis	Pathology (process)	Tobacco Smoke Pollution	69.25
b3galt2	Prenatal Exposure Delayed Effects	Pregnancy complication	Tobacco Smoke Pollution	75.4
b3galt2	Weight Loss	Signs and symptoms	Tobacco Smoke Pollution	55.37
ankrd37	Abnormalities, Drug-Induced	Congenital abnormality	Tobacco Smoke Pollution	51.21
ankrd37	Atherosclerosis	Cardiovascular disease	Tobacco Smoke Pollution	54.81
ankrd37	Breast Neoplasms	Cancer|Skin disease	Tobacco Smoke Pollution	59.74
ankrd37	Edema	Signs and symptoms	Tobacco Smoke Pollution	62.01
ankrd37	Fibrosis	Pathology (process)	Tobacco Smoke Pollution	66.98
ankrd37	Hyperplasia	Pathology (process)	Tobacco Smoke Pollution	93.19
ankrd37	Inflammation	Pathology (process)	Tobacco Smoke Pollution	114.2
ankrd37	Lung Neoplasms	Cancer|Respiratory tract disease	Tobacco Smoke Pollution	68.65
ankrd37	Micronuclei, Chromosome-Defective	Pathology (process)	Tobacco Smoke Pollution	57.94
ankrd37	Necrosis	Pathology (process)	Tobacco Smoke Pollution	117.1
ankrd37	Precancerous Conditions	Cancer	Tobacco Smoke Pollution	52.2
ankrd37	Prenatal Exposure Delayed Effects	Pregnancy complication	Tobacco Smoke Pollution	79.08
ankrd37	Weight Gain	Signs and symptoms	Tobacco Smoke Pollution	50.93
ankrd37	Weight Loss	Signs and symptoms	Tobacco Smoke Pollution	92.16
bex2	Fibrosis	Pathology (process)	Tobacco Smoke Pollution	56.14
bex2	Hyperplasia	Pathology (process)	Tobacco Smoke Pollution	59.35
bex2	Hypertrophy	Pathology (anatomical condition)	Tobacco Smoke Pollution	60.3
bex2	Inflammation	Pathology (process)	Tobacco Smoke Pollution	67.96
bex2	Necrosis	Pathology (process)	Tobacco Smoke Pollution	95.46
bex2	Non-alcoholic Fatty Liver Disease	Digestive system disease	Tobacco Smoke Pollution	51.3
bex2	Prenatal Exposure Delayed Effects	Pregnancy complication	Tobacco Smoke Pollution	56.29
bex2	Weight Loss	Signs and symptoms	Tobacco Smoke Pollution	66.6
st6galnac1	Necrosis	Pathology (process)	Tobacco Smoke Pollution	57.1
icos	Inflammation	Pathology (process)	Tobacco Smoke Pollution	73.27
icos	Micronuclei, Chromosome-Defective	Pathology (process)	Tobacco Smoke Pollution	60.87
icos	Necrosis	Pathology (process)	Tobacco Smoke Pollution	69.88
nfib	Abnormalities, Drug-Induced	Congenital abnormality	Tobacco Smoke Pollution	67.64
nfib	Atrophy	Pathology (anatomical condition)	Tobacco Smoke Pollution	54.59
nfib	Breast Neoplasms	Cancer|Skin disease	Tobacco Smoke Pollution	64.76
nfib	Carcinoma, Squamous Cell	Cancer	Tobacco Smoke Pollution	50.32
nfib	Chromosome Breakage	Pathology (process)	Tobacco Smoke Pollution	62.17
nfib	Death	Pathology (process)	Tobacco Smoke Pollution	52.26
nfib	Drug-Related Side Effects and Adverse Reactions		Tobacco Smoke Pollution	53.05
nfib	Edema	Signs and symptoms	Tobacco Smoke Pollution	80.48
nfib	Fetal Growth Retardation	Fetal disease|Pathology (process)|Pregnancy complication	Tobacco Smoke Pollution	50.09
nfib	Fibrosis	Pathology (process)	Tobacco Smoke Pollution	60.65
nfib	Heart Defects, Congenital	Cardiovascular disease|Congenital abnormality	Tobacco Smoke Pollution	50.21
nfib	Heart Diseases	Cardiovascular disease	Tobacco Smoke Pollution	55.71
nfib	Hemorrhage	Pathology (process)	Tobacco Smoke Pollution	58.1
nfib	Hyperplasia	Pathology (process)	Tobacco Smoke Pollution	121.99
nfib	Hypertrophy	Pathology (anatomical condition)	Tobacco Smoke Pollution	87.97
nfib	Infertility, Male	Urogenital disease (male)	Tobacco Smoke Pollution	52.32
nfib	Inflammation	Pathology (process)	Tobacco Smoke Pollution	112.6
nfib	Lung Neoplasms	Cancer|Respiratory tract disease	Tobacco Smoke Pollution	64.55
nfib	Micronuclei, Chromosome-Defective	Pathology (process)	Tobacco Smoke Pollution	84.54
nfib	Necrosis	Pathology (process)	Tobacco Smoke Pollution	152
nfib	Neoplasms	Cancer	Tobacco Smoke Pollution	96.49
nfib	Pancreatic Neoplasms	Cancer|Digestive system disease|Endocrine system disease	Tobacco Smoke Pollution	50.69
nfib	Precancerous Conditions	Cancer	Tobacco Smoke Pollution	63.25
nfib	Prenatal Exposure Delayed Effects	Pregnancy complication	Tobacco Smoke Pollution	154.46
nfib	Weight Loss	Signs and symptoms	Tobacco Smoke Pollution	95.32
slpi	Abnormalities, Drug-Induced	Congenital abnormality	Smoke	64.3
slpi	Abnormalities, Drug-Induced	Congenital abnormality	Tobacco Smoke Pollution	64.3
slpi	Acute Kidney Injury	Urogenital disease (female)|Urogenital disease (male)	Smoke	55.16
slpi	Breast Neoplasms	Cancer|Skin disease	Smoke	73.38
slpi	Breast Neoplasms	Cancer|Skin disease	Tobacco Smoke Pollution	73.38
slpi	Cardiovascular Diseases	Cardiovascular disease	Smoke	58.96
slpi	Cardiovascular Diseases	Cardiovascular disease	Tobacco Smoke Pollution	58.96
slpi	Cell Transformation, Neoplastic	Cancer|Pathology (process)	Smoke	62.36
slpi	Chromosome Breakage	Pathology (process)	Tobacco Smoke Pollution	68.09
slpi	Cognition Disorders	Mental disorder	Smoke	60.11
slpi	Drug-Induced Liver Injury	Digestive system disease	Smoke	148.15
slpi	Drug-Related Side Effects and Adverse Reactions		Tobacco Smoke Pollution	57.8
slpi	Edema	Signs and symptoms	Tobacco Smoke Pollution	86.17
slpi	Fibrosis	Pathology (process)	Tobacco Smoke Pollution	102.81
slpi	Heart Diseases	Cardiovascular disease	Tobacco Smoke Pollution	72.78
slpi	Hemorrhage	Pathology (process)	Smoke	59.16
slpi	Hemorrhage	Pathology (process)	Tobacco Smoke Pollution	59.16
slpi	Hyperplasia	Pathology (process)	Tobacco Smoke Pollution	129.02
slpi	Hypertension	Cardiovascular disease	Tobacco Smoke Pollution	59.76
slpi	Hypertrophy	Pathology (anatomical condition)	Tobacco Smoke Pollution	64.18
slpi	Infertility, Female	Urogenital disease (female)	Smoke	61.96
slpi	Infertility, Female	Urogenital disease (female)	Tobacco Smoke Pollution	61.96
slpi	Infertility, Male	Urogenital disease (male)	Tobacco Smoke Pollution	62.4
slpi	Inflammation	Pathology (process)	Smoke	159.06
slpi	Inflammation	Pathology (process)	Tobacco Smoke Pollution	159.06
slpi	Learning Disorders	Mental disorder|Nervous system disease|Signs and symptoms	Smoke	72.05
slpi	Lung Diseases	Respiratory tract disease	Tobacco Smoke Pollution	77.25
slpi	Lung Injury	Respiratory tract disease|Wounds and injuries	Tobacco Smoke Pollution	85.95
slpi	Lung Neoplasms	Cancer|Respiratory tract disease	Smoke	89.73
slpi	Lung Neoplasms	Cancer|Respiratory tract disease	Tobacco Smoke Pollution	89.73
slpi	Micronuclei, Chromosome-Defective	Pathology (process)	Tobacco Smoke Pollution	90.74
slpi	Necrosis	Pathology (process)	Tobacco Smoke Pollution	178.47
slpi	Neoplasms	Cancer	Tobacco Smoke Pollution	73.32
slpi	Pancreatic Neoplasms	Cancer|Digestive system disease|Endocrine system disease	Tobacco Smoke Pollution	51.57
slpi	Pneumonia	Respiratory tract disease	Smoke	72.23
slpi	Pneumonia	Respiratory tract disease	Tobacco Smoke Pollution	72.23
slpi	Precancerous Conditions	Cancer	Tobacco Smoke Pollution	68.67
slpi	Premature Birth	Pregnancy complication	Tobacco Smoke Pollution	55.54
slpi	Prenatal Exposure Delayed Effects	Pregnancy complication	Smoke	108.1
slpi	Prenatal Exposure Delayed Effects	Pregnancy complication	Tobacco Smoke Pollution	108.1
slpi	Pulmonary Edema	Respiratory tract disease	Smoke	53.77
slpi	Pulmonary Fibrosis	Respiratory tract disease	Smoke	51.26
slpi	Weight Gain	Signs and symptoms	Tobacco Smoke Pollution	58.63
slpi	Weight Loss	Signs and symptoms	Smoke	115.06
slpi	Weight Loss	Signs and symptoms	Tobacco Smoke Pollution	115.06
itgb5	Abnormalities, Drug-Induced	Congenital abnormality	Tobacco Smoke Pollution	68.08
itgb5	Atrophy	Pathology (anatomical condition)	Tobacco Smoke Pollution	54.91
itgb5	Breast Neoplasms	Cancer|Skin disease	Tobacco Smoke Pollution	58.69
itgb5	Cardiovascular Diseases	Cardiovascular disease	Tobacco Smoke Pollution	62.44
itgb5	Chromosome Breakage	Pathology (process)	Tobacco Smoke Pollution	52.77
itgb5	Drug-Related Side Effects and Adverse Reactions		Tobacco Smoke Pollution	57.02
itgb5	Edema	Signs and symptoms	Tobacco Smoke Pollution	73.45
itgb5	Fetal Growth Retardation	Fetal disease|Pathology (process)|Pregnancy complication	Tobacco Smoke Pollution	84.57
itgb5	Fibrosis	Pathology (process)	Tobacco Smoke Pollution	78.57
itgb5	Heart Diseases	Cardiovascular disease	Tobacco Smoke Pollution	63.93
itgb5	Hemorrhage	Pathology (process)	Tobacco Smoke Pollution	54.45
itgb5	Hyperplasia	Pathology (process)	Tobacco Smoke Pollution	103.48
itgb5	Hypertension	Cardiovascular disease	Tobacco Smoke Pollution	65.38
itgb5	Hypertrophy	Pathology (anatomical condition)	Tobacco Smoke Pollution	78.31
itgb5	Infertility, Female	Urogenital disease (female)	Tobacco Smoke Pollution	51.33
itgb5	Infertility, Male	Urogenital disease (male)	Tobacco Smoke Pollution	52.64
itgb5	Inflammation	Pathology (process)	Tobacco Smoke Pollution	117.72
itgb5	Lung Diseases	Respiratory tract disease	Tobacco Smoke Pollution	76.53
itgb5	Lung Neoplasms	Cancer|Respiratory tract disease	Tobacco Smoke Pollution	65.08
itgb5	Micronuclei, Chromosome-Defective	Pathology (process)	Tobacco Smoke Pollution	75.58
itgb5	Necrosis	Pathology (process)	Tobacco Smoke Pollution	144.61
itgb5	Neoplasms	Cancer	Tobacco Smoke Pollution	76.44
itgb5	Pneumonia	Respiratory tract disease	Tobacco Smoke Pollution	54.16
itgb5	Precancerous Conditions	Cancer	Tobacco Smoke Pollution	55.37
itgb5	Prenatal Exposure Delayed Effects	Pregnancy complication	Tobacco Smoke Pollution	145.43
itgb5	Weight Loss	Signs and symptoms	Tobacco Smoke Pollution	74.97
btbd11	Abnormalities, Drug-Induced	Congenital abnormality	Tobacco Smoke Pollution	63.6
btbd11	Drug-Related Side Effects and Adverse Reactions		Tobacco Smoke Pollution	50.49
btbd11	Edema	Signs and symptoms	Tobacco Smoke Pollution	55.91
btbd11	Fetal Growth Retardation	Fetal disease|Pathology (process)|Pregnancy complication	Tobacco Smoke Pollution	50.65
btbd11	Fibrosis	Pathology (process)	Tobacco Smoke Pollution	51.69
btbd11	Hyperplasia	Pathology (process)	Tobacco Smoke Pollution	74.71
btbd11	Inflammation	Pathology (process)	Tobacco Smoke Pollution	64.24
btbd11	Lung Neoplasms	Cancer|Respiratory tract disease	Tobacco Smoke Pollution	71.52
btbd11	Micronuclei, Chromosome-Defective	Pathology (process)	Tobacco Smoke Pollution	55.57
btbd11	Necrosis	Pathology (process)	Tobacco Smoke Pollution	91.61
btbd11	Neoplasms	Cancer	Tobacco Smoke Pollution	56.13
btbd11	Prenatal Exposure Delayed Effects	Pregnancy complication	Tobacco Smoke Pollution	81.08
btbd11	Weight Gain	Signs and symptoms	Tobacco Smoke Pollution	54.07
btbd11	Weight Loss	Signs and symptoms	Tobacco Smoke Pollution	57.85
elovl7	Drug-Induced Liver Injury	Digestive system disease	Smoke	95.42
elovl7	Fibrosis	Pathology (process)	Tobacco Smoke Pollution	54.78
elovl7	Hyperplasia	Pathology (process)	Tobacco Smoke Pollution	57.87
elovl7	Inflammation	Pathology (process)	Smoke	74.28
elovl7	Inflammation	Pathology (process)	Tobacco Smoke Pollution	74.28
elovl7	Necrosis	Pathology (process)	Tobacco Smoke Pollution	74.63
elovl7	Non-alcoholic Fatty Liver Disease	Digestive system disease	Tobacco Smoke Pollution	60.91
elovl7	Prenatal Exposure Delayed Effects	Pregnancy complication	Smoke	59.38
elovl7	Prenatal Exposure Delayed Effects	Pregnancy complication	Tobacco Smoke Pollution	59.38
elovl7	Weight Loss	Signs and symptoms	Smoke	78.8
elovl7	Weight Loss	Signs and symptoms	Tobacco Smoke Pollution	78.8
tubb1	Edema	Signs and symptoms	Tobacco Smoke Pollution	50.42
tubb1	Fibrosis	Pathology (process)	Tobacco Smoke Pollution	74.57
tubb1	Hyperplasia	Pathology (process)	Tobacco Smoke Pollution	72.77
tubb1	Inflammation	Pathology (process)	Tobacco Smoke Pollution	55.9
tubb1	Necrosis	Pathology (process)	Tobacco Smoke Pollution	87
tubb1	Precancerous Conditions	Cancer	Tobacco Smoke Pollution	51.67
tubb1	Weight Loss	Signs and symptoms	Tobacco Smoke Pollution	55.84
ca2	Abnormalities, Drug-Induced	Congenital abnormality	Tobacco Smoke Pollution	61.8
ca2	Anxiety Disorders	Mental disorder	Tobacco Smoke Pollution	54.69
ca2	Atherosclerosis	Cardiovascular disease	Tobacco Smoke Pollution	52.99
ca2	Atrophy	Pathology (anatomical condition)	Tobacco Smoke Pollution	64.55
ca2	Breast Neoplasms	Cancer|Skin disease	Tobacco Smoke Pollution	87.44
ca2	Carcinoma, Squamous Cell	Cancer	Tobacco Smoke Pollution	50.06
ca2	Cardiomegaly	Cardiovascular disease|Pathology (anatomical condition)	Tobacco Smoke Pollution	53.92
ca2	Cardiovascular Diseases	Cardiovascular disease	Tobacco Smoke Pollution	95.01
ca2	Chromosome Breakage	Pathology (process)	Tobacco Smoke Pollution	68.01
ca2	Drug-Related Side Effects and Adverse Reactions		Tobacco Smoke Pollution	80.43
ca2	Dyslipidemias	Metabolic disease	Tobacco Smoke Pollution	64.08
ca2	Edema	Signs and symptoms	Tobacco Smoke Pollution	123.44
ca2	Fibrosis	Pathology (process)	Tobacco Smoke Pollution	91.09
ca2	Growth Disorders	Pathology (process)	Tobacco Smoke Pollution	50.98
ca2	Heart Diseases	Cardiovascular disease	Tobacco Smoke Pollution	88.91
ca2	Hemorrhage	Pathology (process)	Tobacco Smoke Pollution	99.53
ca2	Hyperplasia	Pathology (process)	Tobacco Smoke Pollution	135.64
ca2	Hypertension	Cardiovascular disease	Tobacco Smoke Pollution	85.83
ca2	Hypertrophy	Pathology (anatomical condition)	Tobacco Smoke Pollution	95.78
ca2	Infertility, Female	Urogenital disease (female)	Tobacco Smoke Pollution	53.91
ca2	Infertility, Male	Urogenital disease (male)	Tobacco Smoke Pollution	70.29
ca2	Inflammation	Pathology (process)	Tobacco Smoke Pollution	143.13
ca2	Lung Diseases	Respiratory tract disease	Tobacco Smoke Pollution	65.72
ca2	Lung Injury	Respiratory tract disease|Wounds and injuries	Tobacco Smoke Pollution	60.84
ca2	Lung Neoplasms	Cancer|Respiratory tract disease	Tobacco Smoke Pollution	69.31
ca2	Micronuclei, Chromosome-Defective	Pathology (process)	Tobacco Smoke Pollution	68.92
ca2	Necrosis	Pathology (process)	Tobacco Smoke Pollution	161.18
ca2	Neoplasms	Cancer	Tobacco Smoke Pollution	88
ca2	Pancreatic Neoplasms	Cancer|Digestive system disease|Endocrine system disease	Tobacco Smoke Pollution	62.1
ca2	Precancerous Conditions	Cancer	Tobacco Smoke Pollution	84.54
ca2	Prenatal Exposure Delayed Effects	Pregnancy complication	Tobacco Smoke Pollution	140.87
ca2	Tremor	Nervous system disease|Signs and symptoms	Tobacco Smoke Pollution	53.82
ca2	Uterine Cervical Neoplasms	Cancer|Urogenital disease (female)	Tobacco Smoke Pollution	56.18
ca2	Vascular Diseases	Cardiovascular disease	Tobacco Smoke Pollution	59.14
ca2	Weight Gain	Signs and symptoms	Tobacco Smoke Pollution	82.28
ca2	Weight Loss	Signs and symptoms	Tobacco Smoke Pollution	127.42
p2ry12	Necrosis	Pathology (process)	Tobacco Smoke Pollution	53.61
pcsk6	Acute Kidney Injury	Urogenital disease (female)|Urogenital disease (male)	Smoke	54.32
pcsk6	Cardiovascular Diseases	Cardiovascular disease	Smoke	51.69
pcsk6	Cell Transformation, Neoplastic	Cancer|Pathology (process)	Smoke	59.67
pcsk6	Depressive Disorder	Mental disorder	Smoke	54.97
pcsk6	Drug-Induced Liver Injury	Digestive system disease	Smoke	147.92
pcsk6	Hemorrhage	Pathology (process)	Smoke	65.02
pcsk6	Infertility, Female	Urogenital disease (female)	Smoke	61.01
pcsk6	Inflammation	Pathology (process)	Smoke	102.18
pcsk6	Learning Disorders	Mental disorder|Nervous system disease|Signs and symptoms	Smoke	74.31
pcsk6	Prenatal Exposure Delayed Effects	Pregnancy complication	Smoke	89.17
pcsk6	Urinary Bladder Neoplasms	Cancer|Urogenital disease (female)|Urogenital disease (male)	Smoke	50.86
pcsk6	Weight Loss	Signs and symptoms	Smoke	97.73
prtfdc1	Fibrosis	Pathology (process)	Tobacco Smoke Pollution	60.25
prtfdc1	Hyperplasia	Pathology (process)	Tobacco Smoke Pollution	58.67
prtfdc1	Inflammation	Pathology (process)	Tobacco Smoke Pollution	56.49
prtfdc1	Necrosis	Pathology (process)	Tobacco Smoke Pollution	90.42
prtfdc1	Prenatal Exposure Delayed Effects	Pregnancy complication	Tobacco Smoke Pollution	55.81
asap2	Hyperplasia	Pathology (process)	Tobacco Smoke Pollution	63.79
asap2	Inflammation	Pathology (process)	Tobacco Smoke Pollution	52.18
asap2	Micronuclei, Chromosome-Defective	Pathology (process)	Tobacco Smoke Pollution	53.71
asap2	Necrosis	Pathology (process)	Tobacco Smoke Pollution	62.2
asap2	Prenatal Exposure Delayed Effects	Pregnancy complication	Tobacco Smoke Pollution	70.89
h19	Acute Kidney Injury	Urogenital disease (female)|Urogenital disease (male)	Smoke	50.88
h19	Atherosclerosis	Cardiovascular disease	Tobacco Smoke Pollution	61.34
h19	Breast Neoplasms	Cancer|Skin disease	Smoke	70.34
h19	Breast Neoplasms	Cancer|Skin disease	Tobacco Smoke Pollution	70.34
h19	Cardiovascular Diseases	Cardiovascular disease	Smoke	65.85
h19	Cardiovascular Diseases	Cardiovascular disease	Tobacco Smoke Pollution	65.85
h19	Cell Transformation, Neoplastic	Cancer|Pathology (process)	Smoke	73.85
h19	Cognition Disorders	Mental disorder	Smoke	62.82
h19	Depressive Disorder	Mental disorder	Smoke	55.84
h19	Diabetes Mellitus	Endocrine system disease|Metabolic disease	Tobacco Smoke Pollution	54.6
h19	Drug-Induced Liver Injury	Digestive system disease	Smoke	104.21
h19	Drug-Related Side Effects and Adverse Reactions		Tobacco Smoke Pollution	53.64
h19	Edema	Signs and symptoms	Tobacco Smoke Pollution	55.15
h19	Fetal Growth Retardation	Fetal disease|Pathology (process)|Pregnancy complication	Smoke	67.43
h19	Fetal Growth Retardation	Fetal disease|Pathology (process)|Pregnancy complication	Tobacco Smoke Pollution	67.43
h19	Fibrosis	Pathology (process)	Tobacco Smoke Pollution	96.99
h19	Heart Diseases	Cardiovascular disease	Tobacco Smoke Pollution	55.54
h19	Hyperplasia	Pathology (process)	Tobacco Smoke Pollution	66.65
h19	Hypertrophy	Pathology (anatomical condition)	Tobacco Smoke Pollution	66.47
h19	Infertility, Female	Urogenital disease (female)	Smoke	53.47
h19	Infertility, Female	Urogenital disease (female)	Tobacco Smoke Pollution	53.47
h19	Infertility, Male	Urogenital disease (male)	Tobacco Smoke Pollution	59.86
h19	Inflammation	Pathology (process)	Smoke	121.23
h19	Inflammation	Pathology (process)	Tobacco Smoke Pollution	121.23
h19	Learning Disorders	Mental disorder|Nervous system disease|Signs and symptoms	Smoke	75.09
h19	Lung Diseases	Respiratory tract disease	Tobacco Smoke Pollution	56.43
h19	Lung Neoplasms	Cancer|Respiratory tract disease	Smoke	85.6
h19	Lung Neoplasms	Cancer|Respiratory tract disease	Tobacco Smoke Pollution	85.6
h19	Micronuclei, Chromosome-Defective	Pathology (process)	Tobacco Smoke Pollution	79.2
h19	Necrosis	Pathology (process)	Tobacco Smoke Pollution	123.46
h19	Neoplasms	Cancer	Tobacco Smoke Pollution	76.83
h19	Non-alcoholic Fatty Liver Disease	Digestive system disease	Tobacco Smoke Pollution	63.68
h19	Precancerous Conditions	Cancer	Tobacco Smoke Pollution	58.39
h19	Prenatal Exposure Delayed Effects	Pregnancy complication	Smoke	107.89
h19	Prenatal Exposure Delayed Effects	Pregnancy complication	Tobacco Smoke Pollution	107.89
h19	Weight Gain	Signs and symptoms	Tobacco Smoke Pollution	69.87
h19	Weight Loss	Signs and symptoms	Smoke	120.23
h19	Weight Loss	Signs and symptoms	Tobacco Smoke Pollution	120.23
gorasp1	Inflammation	Pathology (process)	Tobacco Smoke Pollution	50.47
gorasp1	Necrosis	Pathology (process)	Tobacco Smoke Pollution	53.18
gorasp1	Prenatal Exposure Delayed Effects	Pregnancy complication	Tobacco Smoke Pollution	50.33
gorasp1	Weight Loss	Signs and symptoms	Tobacco Smoke Pollution	58.75
tgm2	Abnormalities, Drug-Induced	Congenital abnormality	Tobacco Smoke Pollution	85.74
tgm2	Asthma	Immune system disease|Respiratory tract disease	Tobacco Smoke Pollution	50.6
tgm2	Atherosclerosis	Cardiovascular disease	Tobacco Smoke Pollution	64.49
tgm2	Atrophy	Pathology (anatomical condition)	Tobacco Smoke Pollution	61.22
tgm2	Breast Neoplasms	Cancer|Skin disease	Tobacco Smoke Pollution	89.41
tgm2	Carcinoma, Squamous Cell	Cancer	Tobacco Smoke Pollution	50.56
tgm2	Cardiomegaly	Cardiovascular disease|Pathology (anatomical condition)	Tobacco Smoke Pollution	61.16
tgm2	Cardiovascular Diseases	Cardiovascular disease	Tobacco Smoke Pollution	77.76
tgm2	Chromosome Breakage	Pathology (process)	Tobacco Smoke Pollution	73.69
tgm2	Drug-Related Side Effects and Adverse Reactions		Tobacco Smoke Pollution	77.55
tgm2	Edema	Signs and symptoms	Tobacco Smoke Pollution	107.68
tgm2	Fetal Growth Retardation	Fetal disease|Pathology (process)|Pregnancy complication	Tobacco Smoke Pollution	57.16
tgm2	Fibrosis	Pathology (process)	Tobacco Smoke Pollution	141.47
tgm2	Heart Defects, Congenital	Cardiovascular disease|Congenital abnormality	Tobacco Smoke Pollution	53.15
tgm2	Heart Diseases	Cardiovascular disease	Tobacco Smoke Pollution	79.5
tgm2	Hemorrhage	Pathology (process)	Tobacco Smoke Pollution	63.15
tgm2	Hyperplasia	Pathology (process)	Tobacco Smoke Pollution	159.26
tgm2	Hypertension	Cardiovascular disease	Tobacco Smoke Pollution	84.33
tgm2	Hypertrophy	Pathology (anatomical condition)	Tobacco Smoke Pollution	86.52
tgm2	Infertility, Female	Urogenital disease (female)	Tobacco Smoke Pollution	69.65
tgm2	Infertility, Male	Urogenital disease (male)	Tobacco Smoke Pollution	66.58
tgm2	Inflammation	Pathology (process)	Tobacco Smoke Pollution	182.27
tgm2	Lung Diseases	Respiratory tract disease	Tobacco Smoke Pollution	54.23
tgm2	Lung Injury	Respiratory tract disease|Wounds and injuries	Tobacco Smoke Pollution	82.76
tgm2	Lung Neoplasms	Cancer|Respiratory tract disease	Tobacco Smoke Pollution	109.1
tgm2	Micronuclei, Chromosome-Defective	Pathology (process)	Tobacco Smoke Pollution	116.29
tgm2	Necrosis	Pathology (process)	Tobacco Smoke Pollution	202.6
tgm2	Neoplasm Invasiveness	Cancer|Pathology (process)	Tobacco Smoke Pollution	61.39
tgm2	Neoplasms	Cancer	Tobacco Smoke Pollution	100.09
tgm2	Pancreatic Neoplasms	Cancer|Digestive system disease|Endocrine system disease	Tobacco Smoke Pollution	62.23
tgm2	Pneumonia	Respiratory tract disease	Tobacco Smoke Pollution	57.07
tgm2	Precancerous Conditions	Cancer	Tobacco Smoke Pollution	68.1
tgm2	Prenatal Exposure Delayed Effects	Pregnancy complication	Tobacco Smoke Pollution	141.18
tgm2	Skin Neoplasms	Cancer|Skin disease	Tobacco Smoke Pollution	58.13
tgm2	Urinary Bladder Neoplasms	Cancer|Urogenital disease (female)|Urogenital disease (male)	Tobacco Smoke Pollution	68.89
tgm2	Weight Gain	Signs and symptoms	Tobacco Smoke Pollution	73.5
tgm2	Weight Loss	Signs and symptoms	Tobacco Smoke Pollution	119.5
fam210b	Abnormalities, Drug-Induced	Congenital abnormality	Tobacco Smoke Pollution	52.93
fam210b	Chromosome Breakage	Pathology (process)	Tobacco Smoke Pollution	52.13
fam210b	Inflammation	Pathology (process)	Tobacco Smoke Pollution	54.93
fam210b	Necrosis	Pathology (process)	Tobacco Smoke Pollution	76.56
fam210b	Prenatal Exposure Delayed Effects	Pregnancy complication	Tobacco Smoke Pollution	51.37
slc6a4	Abnormalities, Drug-Induced	Congenital abnormality	Tobacco Smoke Pollution	53.6
slc6a4	Anxiety Disorders	Mental disorder	Tobacco Smoke Pollution	109.53
slc6a4	Cardiomegaly	Cardiovascular disease|Pathology (anatomical condition)	Tobacco Smoke Pollution	57.67
slc6a4	Cardiovascular Diseases	Cardiovascular disease	Tobacco Smoke Pollution	79.89
slc6a4	Drug-Related Side Effects and Adverse Reactions		Tobacco Smoke Pollution	87.13
slc6a4	Edema	Signs and symptoms	Tobacco Smoke Pollution	68.03
slc6a4	Fibrosis	Pathology (process)	Tobacco Smoke Pollution	55.02
slc6a4	Heart Diseases	Cardiovascular disease	Tobacco Smoke Pollution	64.14
slc6a4	Hyperplasia	Pathology (process)	Tobacco Smoke Pollution	68.64
slc6a4	Hypertension	Cardiovascular disease	Tobacco Smoke Pollution	129.89
slc6a4	Hypertrophy	Pathology (anatomical condition)	Tobacco Smoke Pollution	76.53
slc6a4	Inflammation	Pathology (process)	Tobacco Smoke Pollution	96.11
slc6a4	Necrosis	Pathology (process)	Tobacco Smoke Pollution	115.22
slc6a4	Neoplasms	Cancer	Tobacco Smoke Pollution	50.35
slc6a4	Prenatal Exposure Delayed Effects	Pregnancy complication	Tobacco Smoke Pollution	131.41
slc6a4	Sleep Initiation and Maintenance Disorders	Mental disorder|Nervous system disease	Tobacco Smoke Pollution	91.42
slc6a4	Tachycardia	Cardiovascular disease|Pathology (process)	Tobacco Smoke Pollution	74.36
slc6a4	Tremor	Nervous system disease|Signs and symptoms	Tobacco Smoke Pollution	101.02
slc6a4	Weight Gain	Signs and symptoms	Tobacco Smoke Pollution	59.52
slc6a4	Weight Loss	Signs and symptoms	Tobacco Smoke Pollution	93.86
cnst	Hyperplasia	Pathology (process)	Tobacco Smoke Pollution	50
cnst	Necrosis	Pathology (process)	Tobacco Smoke Pollution	51.22
cnst	Prenatal Exposure Delayed Effects	Pregnancy complication	Tobacco Smoke Pollution	78.2
