# Supplementary material for: Ensemble of rankers for efficient gene signature extraction in smoke exposure classification
Source: BMC Bioinformatics. 2018 Mar 8;19(Suppl 2):48. doi: 10.1186/s12859-018-2035-3 (PMC5850943; doi:10.1186/s12859-018-2035-3)
Supplement: Supplementary file 2 — Gene-disease-chemical study of LASSO-LARS signature in SvsNCS. Gene-disease-chemical association studies for gene signature predicted by LASSO-LARS method for smokers versus non-current smokers case study. (CSV 30 kb) [file 12859_2018_2035_MOESM2_ESM.csv]

# Input	DiseaseName	DiseaseCategories	InferenceChemicalName	InferenceScore
cdkn1c	Abnormalities, Drug-Induced	Congenital abnormality	Smoke	105.73
cdkn1c	Abnormalities, Drug-Induced	Congenital abnormality	Tobacco Smoke Pollution	105.73
cdkn1c	Acute Kidney Injury	Urogenital disease (female)|Urogenital disease (male)	Smoke	73.33
cdkn1c	Adenoma	Cancer	Smoke	60.39
cdkn1c	Adenoma	Cancer	Tobacco Smoke Pollution	60.39
cdkn1c	Anorexia	Signs and symptoms	Smoke	62.85
cdkn1c	Atherosclerosis	Cardiovascular disease	Tobacco Smoke Pollution	73.9
cdkn1c	Atrophy	Pathology (anatomical condition)	Tobacco Smoke Pollution	56.75
cdkn1c	Breast Neoplasms	Cancer|Skin disease	Smoke	113.81
cdkn1c	Breast Neoplasms	Cancer|Skin disease	Tobacco Smoke Pollution	113.81
cdkn1c	Carcinoma, Squamous Cell	Cancer	Tobacco Smoke Pollution	75.01
cdkn1c	Cardiomegaly	Cardiovascular disease|Pathology (anatomical condition)	Tobacco Smoke Pollution	62.58
cdkn1c	Cardiovascular Diseases	Cardiovascular disease	Smoke	80.3
cdkn1c	Cardiovascular Diseases	Cardiovascular disease	Tobacco Smoke Pollution	80.3
cdkn1c	Cell Transformation, Neoplastic	Cancer|Pathology (process)	Smoke	103.98
cdkn1c	Chromosome Aberrations	Pathology (process)	Smoke	53.81
cdkn1c	Chromosome Breakage	Pathology (process)	Tobacco Smoke Pollution	83.43
cdkn1c	Cognition Disorders	Mental disorder	Smoke	87.99
cdkn1c	Depressive Disorder	Mental disorder	Smoke	72.15
cdkn1c	Diabetes Mellitus	Endocrine system disease|Metabolic disease	Tobacco Smoke Pollution	66.32
cdkn1c	Drug-Induced Liver Injury	Digestive system disease	Smoke	216.08
cdkn1c	Drug-Related Side Effects and Adverse Reactions		Tobacco Smoke Pollution	115.14
cdkn1c	Dyslipidemias	Metabolic disease	Tobacco Smoke Pollution	52.05
cdkn1c	Edema	Signs and symptoms	Tobacco Smoke Pollution	114.43
cdkn1c	Embryo Loss	Pathology (process)|Pregnancy complication	Tobacco Smoke Pollution	50.27
cdkn1c	Fetal Growth Retardation	Fetal disease|Pathology (process)|Pregnancy complication	Smoke	79.53
cdkn1c	Fetal Growth Retardation	Fetal disease|Pathology (process)|Pregnancy complication	Tobacco Smoke Pollution	79.53
cdkn1c	Fibrosis	Pathology (process)	Tobacco Smoke Pollution	119.21
cdkn1c	Heart Defects, Congenital	Cardiovascular disease|Congenital abnormality	Tobacco Smoke Pollution	57.03
cdkn1c	Heart Diseases	Cardiovascular disease	Tobacco Smoke Pollution	98.62
cdkn1c	Heart Failure	Cardiovascular disease	Smoke	54.85
cdkn1c	Hematuria	Pathology (process)|Urogenital disease (female)|Urogenital disease (male)	Smoke	50.48
cdkn1c	Hemorrhage	Pathology (process)	Smoke	97.11
cdkn1c	Hemorrhage	Pathology (process)	Tobacco Smoke Pollution	97.11
cdkn1c	Hyperplasia	Pathology (process)	Tobacco Smoke Pollution	166.4
cdkn1c	Hypertension	Cardiovascular disease	Tobacco Smoke Pollution	78.66
cdkn1c	Hypertrophy	Pathology (anatomical condition)	Tobacco Smoke Pollution	64.66
cdkn1c	Infertility, Female	Urogenital disease (female)	Smoke	54.72
cdkn1c	Infertility, Female	Urogenital disease (female)	Tobacco Smoke Pollution	54.72
cdkn1c	Infertility, Male	Urogenital disease (male)	Tobacco Smoke Pollution	85.06
cdkn1c	Inflammation	Pathology (process)	Smoke	162.47
cdkn1c	Inflammation	Pathology (process)	Tobacco Smoke Pollution	162.47
cdkn1c	Kidney Neoplasms	Cancer|Urogenital disease (female)|Urogenital disease (male)	Smoke	53.58
cdkn1c	Learning Disorders	Mental disorder|Nervous system disease|Signs and symptoms	Smoke	97.34
cdkn1c	Lung Diseases	Respiratory tract disease	Tobacco Smoke Pollution	84.18
cdkn1c	Lung Injury	Respiratory tract disease|Wounds and injuries	Tobacco Smoke Pollution	74.99
cdkn1c	Lung Neoplasms	Cancer|Respiratory tract disease	Smoke	139.77
cdkn1c	Lung Neoplasms	Cancer|Respiratory tract disease	Tobacco Smoke Pollution	139.77
cdkn1c	Metaplasia	Pathology (process)	Tobacco Smoke Pollution	50.97
cdkn1c	Micronuclei, Chromosome-Defective	Pathology (process)	Tobacco Smoke Pollution	96.45
cdkn1c	Nausea	Signs and symptoms	Smoke	74.24
cdkn1c	Necrosis	Pathology (process)	Tobacco Smoke Pollution	228.03
cdkn1c	Neoplasm Invasiveness	Cancer|Pathology (process)	Tobacco Smoke Pollution	56.28
cdkn1c	Neoplasms	Cancer	Tobacco Smoke Pollution	121.46
cdkn1c	Neural Tube Defects	Congenital abnormality|Nervous system disease	Smoke	64.97
cdkn1c	Non-alcoholic Fatty Liver Disease	Digestive system disease	Tobacco Smoke Pollution	67.24
cdkn1c	Ovarian Diseases	Endocrine system disease|Urogenital disease (female)	Smoke	56.11
cdkn1c	Pain	Nervous system disease|Signs and symptoms	Smoke	70.52
cdkn1c	Pancreatic Neoplasms	Cancer|Digestive system disease|Endocrine system disease	Tobacco Smoke Pollution	75.58
cdkn1c	Peripheral Nervous System Diseases	Nervous system disease	Smoke	67.44
cdkn1c	Pneumonia	Respiratory tract disease	Smoke	78.16
cdkn1c	Pneumonia	Respiratory tract disease	Tobacco Smoke Pollution	78.16
cdkn1c	Precancerous Conditions	Cancer	Tobacco Smoke Pollution	98.74
cdkn1c	Prenatal Exposure Delayed Effects	Pregnancy complication	Smoke	185.46
cdkn1c	Prenatal Exposure Delayed Effects	Pregnancy complication	Tobacco Smoke Pollution	185.46
cdkn1c	Pulmonary Edema	Respiratory tract disease	Smoke	70.37
cdkn1c	Pulmonary Fibrosis	Respiratory tract disease	Smoke	64.48
cdkn1c	Skin Diseases	Skin disease	Tobacco Smoke Pollution	51.03
cdkn1c	Skin Neoplasms	Cancer|Skin disease	Tobacco Smoke Pollution	88.01
cdkn1c	Urinary Bladder Neoplasms	Cancer|Urogenital disease (female)|Urogenital disease (male)	Smoke	59.67
cdkn1c	Urinary Bladder Neoplasms	Cancer|Urogenital disease (female)|Urogenital disease (male)	Tobacco Smoke Pollution	59.67
cdkn1c	Weight Gain	Signs and symptoms	Tobacco Smoke Pollution	83.85
cdkn1c	Weight Loss	Signs and symptoms	Smoke	138.48
cdkn1c	Weight Loss	Signs and symptoms	Tobacco Smoke Pollution	138.48
lrrn3	Hyperplasia	Pathology (process)	Tobacco Smoke Pollution	53.21
lrrn3	Inflammation	Pathology (process)	Tobacco Smoke Pollution	57.58
lrrn3	Lung Neoplasms	Cancer|Respiratory tract disease	Tobacco Smoke Pollution	60.15
lrrn3	Necrosis	Pathology (process)	Tobacco Smoke Pollution	70.43
lrrn3	Prenatal Exposure Delayed Effects	Pregnancy complication	Tobacco Smoke Pollution	78.45
lrrn3	Weight Loss	Signs and symptoms	Tobacco Smoke Pollution	55.85
p2ry6	Cardiovascular Diseases	Cardiovascular disease	Tobacco Smoke Pollution	52.94
p2ry6	Chromosome Breakage	Pathology (process)	Tobacco Smoke Pollution	62.53
p2ry6	Fibrosis	Pathology (process)	Tobacco Smoke Pollution	55.11
p2ry6	Hyperplasia	Pathology (process)	Tobacco Smoke Pollution	67.88
p2ry6	Inflammation	Pathology (process)	Tobacco Smoke Pollution	92.95
p2ry6	Lung Diseases	Respiratory tract disease	Tobacco Smoke Pollution	54.9
p2ry6	Micronuclei, Chromosome-Defective	Pathology (process)	Tobacco Smoke Pollution	74.82
p2ry6	Necrosis	Pathology (process)	Tobacco Smoke Pollution	107.07
p2ry6	Prenatal Exposure Delayed Effects	Pregnancy complication	Tobacco Smoke Pollution	69.18
p2ry6	Weight Loss	Signs and symptoms	Tobacco Smoke Pollution	69.84
sash1	Atherosclerosis	Cardiovascular disease	Tobacco Smoke Pollution	52.17
sash1	Breast Neoplasms	Cancer|Skin disease	Tobacco Smoke Pollution	55.03
sash1	Chromosome Breakage	Pathology (process)	Tobacco Smoke Pollution	57.59
sash1	Edema	Signs and symptoms	Tobacco Smoke Pollution	50.89
sash1	Fibrosis	Pathology (process)	Tobacco Smoke Pollution	55.79
sash1	Hyperplasia	Pathology (process)	Tobacco Smoke Pollution	54.22
sash1	Inflammation	Pathology (process)	Tobacco Smoke Pollution	76.11
sash1	Lung Neoplasms	Cancer|Respiratory tract disease	Tobacco Smoke Pollution	61.49
sash1	Micronuclei, Chromosome-Defective	Pathology (process)	Tobacco Smoke Pollution	70.34
sash1	Necrosis	Pathology (process)	Tobacco Smoke Pollution	85.42
sash1	Neoplasm Invasiveness	Cancer|Pathology (process)	Tobacco Smoke Pollution	55.01
sash1	Neoplasms	Cancer	Tobacco Smoke Pollution	59.71
sash1	Prenatal Exposure Delayed Effects	Pregnancy complication	Tobacco Smoke Pollution	55.91
sash1	Weight Loss	Signs and symptoms	Tobacco Smoke Pollution	57.02
ahrr	Adenoma	Cancer	Smoke	51.87
ahrr	Adenoma	Cancer	Tobacco Smoke Pollution	51.87
ahrr	Atrophy	Pathology (anatomical condition)	Tobacco Smoke Pollution	55.93
ahrr	Breast Neoplasms	Cancer|Skin disease	Smoke	78.11
ahrr	Breast Neoplasms	Cancer|Skin disease	Tobacco Smoke Pollution	78.11
ahrr	Carcinoma, Squamous Cell	Cancer	Tobacco Smoke Pollution	51.74
ahrr	Cell Transformation, Neoplastic	Cancer|Pathology (process)	Smoke	58.9
ahrr	Diabetes Mellitus	Endocrine system disease|Metabolic disease	Tobacco Smoke Pollution	57.73
ahrr	Drug-Induced Liver Injury	Digestive system disease	Smoke	74.88
ahrr	Embryo Loss	Pathology (process)|Pregnancy complication	Tobacco Smoke Pollution	57.47
ahrr	Fetal Growth Retardation	Fetal disease|Pathology (process)|Pregnancy complication	Smoke	65.74
ahrr	Fetal Growth Retardation	Fetal disease|Pathology (process)|Pregnancy complication	Tobacco Smoke Pollution	65.74
ahrr	Hyperplasia	Pathology (process)	Tobacco Smoke Pollution	73.32
ahrr	Hypertrophy	Pathology (anatomical condition)	Tobacco Smoke Pollution	50.55
ahrr	Infertility, Male	Urogenital disease (male)	Tobacco Smoke Pollution	53.65
ahrr	Inflammation	Pathology (process)	Smoke	88.16
ahrr	Inflammation	Pathology (process)	Tobacco Smoke Pollution	88.16
ahrr	Learning Disorders	Mental disorder|Nervous system disease|Signs and symptoms	Smoke	64.19
ahrr	Lung Neoplasms	Cancer|Respiratory tract disease	Smoke	70.65
ahrr	Lung Neoplasms	Cancer|Respiratory tract disease	Tobacco Smoke Pollution	70.65
ahrr	Micronuclei, Chromosome-Defective	Pathology (process)	Tobacco Smoke Pollution	91.62
ahrr	Necrosis	Pathology (process)	Tobacco Smoke Pollution	90.61
ahrr	Neoplasms	Cancer	Tobacco Smoke Pollution	66.23
ahrr	Precancerous Conditions	Cancer	Tobacco Smoke Pollution	52.47
ahrr	Prenatal Exposure Delayed Effects	Pregnancy complication	Smoke	104.61
ahrr	Prenatal Exposure Delayed Effects	Pregnancy complication	Tobacco Smoke Pollution	104.61
ahrr	Skin Neoplasms	Cancer|Skin disease	Tobacco Smoke Pollution	56.18
ahrr	Weight Gain	Signs and symptoms	Tobacco Smoke Pollution	55.17
ahrr	Weight Loss	Signs and symptoms	Smoke	68.54
ahrr	Weight Loss	Signs and symptoms	Tobacco Smoke Pollution	68.54
gse1	Abnormalities, Drug-Induced	Congenital abnormality	Tobacco Smoke Pollution	51.11
gse1	Hyperplasia	Pathology (process)	Tobacco Smoke Pollution	57.75
gse1	Hypertrophy	Pathology (anatomical condition)	Tobacco Smoke Pollution	52.15
gse1	Inflammation	Pathology (process)	Tobacco Smoke Pollution	68.58
gse1	Necrosis	Pathology (process)	Tobacco Smoke Pollution	74.19
gse1	Weight Gain	Signs and symptoms	Tobacco Smoke Pollution	52.02
gse1	Weight Loss	Signs and symptoms	Tobacco Smoke Pollution	75.92
dsc2	Abnormalities, Drug-Induced	Congenital abnormality	Smoke	81.25
dsc2	Abnormalities, Drug-Induced	Congenital abnormality	Tobacco Smoke Pollution	81.25
dsc2	Acute Kidney Injury	Urogenital disease (female)|Urogenital disease (male)	Smoke	81.78
dsc2	Atherosclerosis	Cardiovascular disease	Tobacco Smoke Pollution	75.31
dsc2	Atrophy	Pathology (anatomical condition)	Tobacco Smoke Pollution	72.6
dsc2	Breast Neoplasms	Cancer|Skin disease	Smoke	78.13
dsc2	Breast Neoplasms	Cancer|Skin disease	Tobacco Smoke Pollution	78.13
dsc2	Cardiomegaly	Cardiovascular disease|Pathology (anatomical condition)	Tobacco Smoke Pollution	54.7
dsc2	Cardiovascular Diseases	Cardiovascular disease	Smoke	53.32
dsc2	Cardiovascular Diseases	Cardiovascular disease	Tobacco Smoke Pollution	53.32
dsc2	Cell Transformation, Neoplastic	Cancer|Pathology (process)	Smoke	121.77
dsc2	Chromosome Breakage	Pathology (process)	Tobacco Smoke Pollution	65.4
dsc2	Cognition Disorders	Mental disorder	Smoke	89.52
dsc2	Depressive Disorder	Mental disorder	Smoke	60.11
dsc2	Drug-Induced Liver Injury	Digestive system disease	Smoke	150.16
dsc2	Drug-Related Side Effects and Adverse Reactions		Tobacco Smoke Pollution	76.65
dsc2	Edema	Signs and symptoms	Tobacco Smoke Pollution	82.68
dsc2	Fetal Growth Retardation	Fetal disease|Pathology (process)|Pregnancy complication	Smoke	62.64
dsc2	Fetal Growth Retardation	Fetal disease|Pathology (process)|Pregnancy complication	Tobacco Smoke Pollution	62.64
dsc2	Fibrosis	Pathology (process)	Tobacco Smoke Pollution	107.29
dsc2	Heart Defects, Congenital	Cardiovascular disease|Congenital abnormality	Tobacco Smoke Pollution	57.84
dsc2	Heart Diseases	Cardiovascular disease	Tobacco Smoke Pollution	68.01
dsc2	Hemorrhage	Pathology (process)	Smoke	61.98
dsc2	Hemorrhage	Pathology (process)	Tobacco Smoke Pollution	61.98
dsc2	Hyperplasia	Pathology (process)	Tobacco Smoke Pollution	109.2
dsc2	Hypertension	Cardiovascular disease	Tobacco Smoke Pollution	70.93
dsc2	Hypertrophy	Pathology (anatomical condition)	Tobacco Smoke Pollution	82.02
dsc2	Infertility, Female	Urogenital disease (female)	Smoke	53.64
dsc2	Infertility, Female	Urogenital disease (female)	Tobacco Smoke Pollution	53.64
dsc2	Infertility, Male	Urogenital disease (male)	Tobacco Smoke Pollution	64.91
dsc2	Inflammation	Pathology (process)	Smoke	153.97
dsc2	Inflammation	Pathology (process)	Tobacco Smoke Pollution	153.97
dsc2	Kidney Neoplasms	Cancer|Urogenital disease (female)|Urogenital disease (male)	Smoke	50.17
dsc2	Learning Disorders	Mental disorder|Nervous system disease|Signs and symptoms	Smoke	89.24
dsc2	Lung Diseases	Respiratory tract disease	Tobacco Smoke Pollution	70.7
dsc2	Lung Neoplasms	Cancer|Respiratory tract disease	Smoke	77.68
dsc2	Lung Neoplasms	Cancer|Respiratory tract disease	Tobacco Smoke Pollution	77.68
dsc2	Micronuclei, Chromosome-Defective	Pathology (process)	Tobacco Smoke Pollution	84.42
dsc2	Necrosis	Pathology (process)	Tobacco Smoke Pollution	174.89
dsc2	Neoplasms	Cancer	Tobacco Smoke Pollution	81.41
dsc2	Neural Tube Defects	Congenital abnormality|Nervous system disease	Smoke	72.01
dsc2	Non-alcoholic Fatty Liver Disease	Digestive system disease	Tobacco Smoke Pollution	74.17
dsc2	Ovarian Diseases	Endocrine system disease|Urogenital disease (female)	Smoke	52.3
dsc2	Pain	Nervous system disease|Signs and symptoms	Smoke	54.16
dsc2	Pancreatic Neoplasms	Cancer|Digestive system disease|Endocrine system disease	Tobacco Smoke Pollution	62.83
dsc2	Pneumonia	Respiratory tract disease	Smoke	52.87
dsc2	Pneumonia	Respiratory tract disease	Tobacco Smoke Pollution	52.87
dsc2	Precancerous Conditions	Cancer	Tobacco Smoke Pollution	85.64
dsc2	Prenatal Exposure Delayed Effects	Pregnancy complication	Smoke	118.06
dsc2	Prenatal Exposure Delayed Effects	Pregnancy complication	Tobacco Smoke Pollution	118.06
dsc2	Pulmonary Edema	Respiratory tract disease	Smoke	51.61
dsc2	Urinary Bladder Neoplasms	Cancer|Urogenital disease (female)|Urogenital disease (male)	Smoke	60.8
dsc2	Urinary Bladder Neoplasms	Cancer|Urogenital disease (female)|Urogenital disease (male)	Tobacco Smoke Pollution	60.8
dsc2	Uterine Cervical Neoplasms	Cancer|Urogenital disease (female)	Tobacco Smoke Pollution	55.58
dsc2	Weight Gain	Signs and symptoms	Tobacco Smoke Pollution	79.12
dsc2	Weight Loss	Signs and symptoms	Smoke	160.77
dsc2	Weight Loss	Signs and symptoms	Tobacco Smoke Pollution	160.77
ptgfr	Edema	Signs and symptoms	Tobacco Smoke Pollution	76.01
ptgfr	Fibrosis	Pathology (process)	Tobacco Smoke Pollution	81.54
ptgfr	Hyperplasia	Pathology (process)	Tobacco Smoke Pollution	79.3
ptgfr	Hypertrophy	Pathology (anatomical condition)	Tobacco Smoke Pollution	62.26
ptgfr	Infertility, Male	Urogenital disease (male)	Tobacco Smoke Pollution	60.7
ptgfr	Inflammation	Pathology (process)	Tobacco Smoke Pollution	78.89
ptgfr	Micronuclei, Chromosome-Defective	Pathology (process)	Tobacco Smoke Pollution	56.82
ptgfr	Necrosis	Pathology (process)	Tobacco Smoke Pollution	96
ptgfr	Prenatal Exposure Delayed Effects	Pregnancy complication	Tobacco Smoke Pollution	70.56
ptgfr	Weight Loss	Signs and symptoms	Tobacco Smoke Pollution	84.75
fstl1	Abnormalities, Drug-Induced	Congenital abnormality	Tobacco Smoke Pollution	53.26
fstl1	Breast Neoplasms	Cancer|Skin disease	Tobacco Smoke Pollution	59.37
fstl1	Carcinoma, Squamous Cell	Cancer	Tobacco Smoke Pollution	53.11
fstl1	Drug-Related Side Effects and Adverse Reactions		Tobacco Smoke Pollution	68.16
fstl1	Edema	Signs and symptoms	Tobacco Smoke Pollution	81.89
fstl1	Fibrosis	Pathology (process)	Tobacco Smoke Pollution	101.53
fstl1	Heart Diseases	Cardiovascular disease	Tobacco Smoke Pollution	51.39
fstl1	Hyperplasia	Pathology (process)	Tobacco Smoke Pollution	128.53
fstl1	Hypertension	Cardiovascular disease	Tobacco Smoke Pollution	66.61
fstl1	Hypertrophy	Pathology (anatomical condition)	Tobacco Smoke Pollution	51.73
fstl1	Infertility, Male	Urogenital disease (male)	Tobacco Smoke Pollution	50.29
fstl1	Inflammation	Pathology (process)	Tobacco Smoke Pollution	133.96
fstl1	Lung Neoplasms	Cancer|Respiratory tract disease	Tobacco Smoke Pollution	53.58
fstl1	Micronuclei, Chromosome-Defective	Pathology (process)	Tobacco Smoke Pollution	64.65
fstl1	Necrosis	Pathology (process)	Tobacco Smoke Pollution	135.92
fstl1	Neoplasms	Cancer	Tobacco Smoke Pollution	64.26
fstl1	Pancreatic Neoplasms	Cancer|Digestive system disease|Endocrine system disease	Tobacco Smoke Pollution	57.88
fstl1	Prenatal Exposure Delayed Effects	Pregnancy complication	Tobacco Smoke Pollution	102.71
fstl1	Urinary Bladder Neoplasms	Cancer|Urogenital disease (female)|Urogenital disease (male)	Tobacco Smoke Pollution	60.29
fstl1	Weight Gain	Signs and symptoms	Tobacco Smoke Pollution	60.94
fstl1	Weight Loss	Signs and symptoms	Tobacco Smoke Pollution	101.09
p2ry12	Necrosis	Pathology (process)	Tobacco Smoke Pollution	53.61
b3galt2	Necrosis	Pathology (process)	Tobacco Smoke Pollution	69.25
b3galt2	Prenatal Exposure Delayed Effects	Pregnancy complication	Tobacco Smoke Pollution	75.4
b3galt2	Weight Loss	Signs and symptoms	Tobacco Smoke Pollution	55.37
st6galnac1	Necrosis	Pathology (process)	Tobacco Smoke Pollution	57.1
bclaf1	Abnormalities, Drug-Induced	Congenital abnormality	Tobacco Smoke Pollution	62.33
bclaf1	Chromosome Breakage	Pathology (process)	Tobacco Smoke Pollution	65.19
bclaf1	Drug-Related Side Effects and Adverse Reactions		Tobacco Smoke Pollution	50.09
bclaf1	Edema	Signs and symptoms	Tobacco Smoke Pollution	70.3
bclaf1	Fibrosis	Pathology (process)	Tobacco Smoke Pollution	55.55
bclaf1	Heart Diseases	Cardiovascular disease	Tobacco Smoke Pollution	51.62
bclaf1	Hyperplasia	Pathology (process)	Tobacco Smoke Pollution	75.58
bclaf1	Hypertrophy	Pathology (anatomical condition)	Tobacco Smoke Pollution	71.48
bclaf1	Infertility, Male	Urogenital disease (male)	Tobacco Smoke Pollution	50.47
bclaf1	Inflammation	Pathology (process)	Tobacco Smoke Pollution	104.04
bclaf1	Micronuclei, Chromosome-Defective	Pathology (process)	Tobacco Smoke Pollution	89.09
bclaf1	Necrosis	Pathology (process)	Tobacco Smoke Pollution	98.4
bclaf1	Neoplasms	Cancer	Tobacco Smoke Pollution	56.67
bclaf1	Prenatal Exposure Delayed Effects	Pregnancy complication	Tobacco Smoke Pollution	58.66
bclaf1	Uterine Cervical Neoplasms	Cancer|Urogenital disease (female)	Tobacco Smoke Pollution	50.16
bclaf1	Weight Loss	Signs and symptoms	Tobacco Smoke Pollution	79.36
dlgap5	Abnormalities, Drug-Induced	Congenital abnormality	Tobacco Smoke Pollution	66.99
dlgap5	Anxiety Disorders	Mental disorder	Tobacco Smoke Pollution	51.4
dlgap5	Atherosclerosis	Cardiovascular disease	Tobacco Smoke Pollution	61.59
dlgap5	Atrophy	Pathology (anatomical condition)	Tobacco Smoke Pollution	73.23
dlgap5	Breast Neoplasms	Cancer|Skin disease	Tobacco Smoke Pollution	84.72
dlgap5	Carcinoma, Squamous Cell	Cancer	Tobacco Smoke Pollution	53.95
dlgap5	Cardiovascular Diseases	Cardiovascular disease	Tobacco Smoke Pollution	61.36
dlgap5	Chromosome Breakage	Pathology (process)	Tobacco Smoke Pollution	61.66
dlgap5	Diabetes Mellitus	Endocrine system disease|Metabolic disease	Tobacco Smoke Pollution	51.33
dlgap5	Drug-Related Side Effects and Adverse Reactions		Tobacco Smoke Pollution	62.77
dlgap5	Edema	Signs and symptoms	Tobacco Smoke Pollution	79.51
dlgap5	Fetal Growth Retardation	Fetal disease|Pathology (process)|Pregnancy complication	Tobacco Smoke Pollution	63.66
dlgap5	Fibrosis	Pathology (process)	Tobacco Smoke Pollution	86.29
dlgap5	Growth Disorders	Pathology (process)	Tobacco Smoke Pollution	52.88
dlgap5	Heart Defects, Congenital	Cardiovascular disease|Congenital abnormality	Tobacco Smoke Pollution	54.36
dlgap5	Heart Diseases	Cardiovascular disease	Tobacco Smoke Pollution	66.64
dlgap5	Hyperplasia	Pathology (process)	Tobacco Smoke Pollution	106.49
dlgap5	Hypertension	Cardiovascular disease	Tobacco Smoke Pollution	54.21
dlgap5	Hypertrophy	Pathology (anatomical condition)	Tobacco Smoke Pollution	77.21
dlgap5	Infertility, Female	Urogenital disease (female)	Tobacco Smoke Pollution	50.65
dlgap5	Infertility, Male	Urogenital disease (male)	Tobacco Smoke Pollution	65.57
dlgap5	Inflammation	Pathology (process)	Tobacco Smoke Pollution	127.7
dlgap5	Lung Diseases	Respiratory tract disease	Tobacco Smoke Pollution	52.92
dlgap5	Lung Neoplasms	Cancer|Respiratory tract disease	Tobacco Smoke Pollution	86.92
dlgap5	Micronuclei, Chromosome-Defective	Pathology (process)	Tobacco Smoke Pollution	74.43
dlgap5	Necrosis	Pathology (process)	Tobacco Smoke Pollution	167.62
dlgap5	Neoplasm Invasiveness	Cancer|Pathology (process)	Tobacco Smoke Pollution	53.39
dlgap5	Neoplasms	Cancer	Tobacco Smoke Pollution	103.94
dlgap5	Non-alcoholic Fatty Liver Disease	Digestive system disease	Tobacco Smoke Pollution	50.73
dlgap5	Pancreatic Neoplasms	Cancer|Digestive system disease|Endocrine system disease	Tobacco Smoke Pollution	54.35
dlgap5	Precancerous Conditions	Cancer	Tobacco Smoke Pollution	71.06
dlgap5	Prenatal Exposure Delayed Effects	Pregnancy complication	Tobacco Smoke Pollution	138.12
dlgap5	Skin Neoplasms	Cancer|Skin disease	Tobacco Smoke Pollution	54.11
dlgap5	Weight Gain	Signs and symptoms	Tobacco Smoke Pollution	52.98
dlgap5	Weight Loss	Signs and symptoms	Tobacco Smoke Pollution	125.34
mtss1	Cell Transformation, Neoplastic	Cancer|Pathology (process)	Smoke	74.45
mtss1	Cognition Disorders	Mental disorder	Smoke	59.17
mtss1	Drug-Induced Liver Injury	Digestive system disease	Smoke	109.41
mtss1	Inflammation	Pathology (process)	Smoke	100.89
mtss1	Learning Disorders	Mental disorder|Nervous system disease|Signs and symptoms	Smoke	71.19
mtss1	Lung Neoplasms	Cancer|Respiratory tract disease	Smoke	65.93
mtss1	Ovarian Diseases	Endocrine system disease|Urogenital disease (female)	Smoke	52.44
mtss1	Prenatal Exposure Delayed Effects	Pregnancy complication	Smoke	80.8
mtss1	Weight Loss	Signs and symptoms	Smoke	71.54
gprasp1	Hyperplasia	Pathology (process)	Tobacco Smoke Pollution	75.61
gprasp1	Inflammation	Pathology (process)	Tobacco Smoke Pollution	53.33
gprasp1	Necrosis	Pathology (process)	Tobacco Smoke Pollution	63.64
gprasp1	Prenatal Exposure Delayed Effects	Pregnancy complication	Tobacco Smoke Pollution	72.15
phactr2	Abnormalities, Drug-Induced	Congenital abnormality	Tobacco Smoke Pollution	63.6
phactr2	Fetal Growth Retardation	Fetal disease|Pathology (process)|Pregnancy complication	Tobacco Smoke Pollution	50.65
phactr2	Fibrosis	Pathology (process)	Tobacco Smoke Pollution	56.51
phactr2	Hyperplasia	Pathology (process)	Tobacco Smoke Pollution	74.71
phactr2	Inflammation	Pathology (process)	Tobacco Smoke Pollution	55.88
phactr2	Necrosis	Pathology (process)	Tobacco Smoke Pollution	69.25
phactr2	Prenatal Exposure Delayed Effects	Pregnancy complication	Tobacco Smoke Pollution	81.08
phactr2	Weight Loss	Signs and symptoms	Tobacco Smoke Pollution	76.67
dock4	Chromosome Breakage	Pathology (process)	Tobacco Smoke Pollution	56.46
dock4	Drug-Related Side Effects and Adverse Reactions		Tobacco Smoke Pollution	56.11
dock4	Fibrosis	Pathology (process)	Tobacco Smoke Pollution	59.2
dock4	Hyperplasia	Pathology (process)	Tobacco Smoke Pollution	67.06
dock4	Hypertrophy	Pathology (anatomical condition)	Tobacco Smoke Pollution	53.52
dock4	Inflammation	Pathology (process)	Tobacco Smoke Pollution	86.93
dock4	Lung Neoplasms	Cancer|Respiratory tract disease	Tobacco Smoke Pollution	59.72
dock4	Micronuclei, Chromosome-Defective	Pathology (process)	Tobacco Smoke Pollution	63.65
dock4	Necrosis	Pathology (process)	Tobacco Smoke Pollution	91.43
dock4	Prenatal Exposure Delayed Effects	Pregnancy complication	Tobacco Smoke Pollution	59
dock4	Skin Neoplasms	Cancer|Skin disease	Tobacco Smoke Pollution	51.7
dock4	Weight Loss	Signs and symptoms	Tobacco Smoke Pollution	78.28
secisbp2l	Edema	Signs and symptoms	Tobacco Smoke Pollution	50.42
secisbp2l	Fibrosis	Pathology (process)	Tobacco Smoke Pollution	52.75
secisbp2l	Inflammation	Pathology (process)	Tobacco Smoke Pollution	51.39
secisbp2l	Necrosis	Pathology (process)	Tobacco Smoke Pollution	71.74
secisbp2l	Prenatal Exposure Delayed Effects	Pregnancy complication	Tobacco Smoke Pollution	69.51
secisbp2l	Weight Loss	Signs and symptoms	Tobacco Smoke Pollution	71.19
eif4a3	Cardiovascular Diseases	Cardiovascular disease	Tobacco Smoke Pollution	57.11
eif4a3	Chromosome Breakage	Pathology (process)	Tobacco Smoke Pollution	58.86
eif4a3	Hypertrophy	Pathology (anatomical condition)	Tobacco Smoke Pollution	50.39
eif4a3	Inflammation	Pathology (process)	Tobacco Smoke Pollution	52.73
eif4a3	Necrosis	Pathology (process)	Tobacco Smoke Pollution	63.94
eif4a3	Prenatal Exposure Delayed Effects	Pregnancy complication	Tobacco Smoke Pollution	60.2
eif4a3	Weight Loss	Signs and symptoms	Tobacco Smoke Pollution	52.08
rassf2	Edema	Signs and symptoms	Tobacco Smoke Pollution	50.49
rassf2	Fibrosis	Pathology (process)	Tobacco Smoke Pollution	60.27
rassf2	Hyperplasia	Pathology (process)	Tobacco Smoke Pollution	68.3
rassf2	Inflammation	Pathology (process)	Tobacco Smoke Pollution	93.71
rassf2	Lung Neoplasms	Cancer|Respiratory tract disease	Tobacco Smoke Pollution	61.03
rassf2	Micronuclei, Chromosome-Defective	Pathology (process)	Tobacco Smoke Pollution	54.59
rassf2	Necrosis	Pathology (process)	Tobacco Smoke Pollution	93.77
rassf2	Neoplasms	Cancer	Tobacco Smoke Pollution	50.62
rassf2	Prenatal Exposure Delayed Effects	Pregnancy complication	Tobacco Smoke Pollution	64.85
rassf2	Weight Loss	Signs and symptoms	Tobacco Smoke Pollution	52.22
zfyve16	Inflammation	Pathology (process)	Tobacco Smoke Pollution	54.93
zfyve16	Micronuclei, Chromosome-Defective	Pathology (process)	Tobacco Smoke Pollution	54.91
zfyve16	Necrosis	Pathology (process)	Tobacco Smoke Pollution	85.42
zfyve16	Prenatal Exposure Delayed Effects	Pregnancy complication	Tobacco Smoke Pollution	51.37
zfyve16	Weight Loss	Signs and symptoms	Tobacco Smoke Pollution	70.81
mlec	Chromosome Breakage	Pathology (process)	Tobacco Smoke Pollution	50.86
mlec	Drug-Related Side Effects and Adverse Reactions		Tobacco Smoke Pollution	63.94
mlec	Edema	Signs and symptoms	Tobacco Smoke Pollution	52.99
mlec	Fibrosis	Pathology (process)	Tobacco Smoke Pollution	63.68
mlec	Hyperplasia	Pathology (process)	Tobacco Smoke Pollution	66.67
mlec	Hypertrophy	Pathology (anatomical condition)	Tobacco Smoke Pollution	53.25
mlec	Inflammation	Pathology (process)	Tobacco Smoke Pollution	77.44
mlec	Micronuclei, Chromosome-Defective	Pathology (process)	Tobacco Smoke Pollution	63.31
mlec	Necrosis	Pathology (process)	Tobacco Smoke Pollution	104.41
mlec	Neoplasms	Cancer	Tobacco Smoke Pollution	53.4
mlec	Precancerous Conditions	Cancer	Tobacco Smoke Pollution	52.91
mlec	Prenatal Exposure Delayed Effects	Pregnancy complication	Tobacco Smoke Pollution	77.48
mlec	Weight Loss	Signs and symptoms	Tobacco Smoke Pollution	92.32
tox	Cell Transformation, Neoplastic	Cancer|Pathology (process)	Smoke	52.14
tox	Drug-Induced Liver Injury	Digestive system disease	Smoke	81.68
tox	Inflammation	Pathology (process)	Smoke	51.64
tox	Prenatal Exposure Delayed Effects	Pregnancy complication	Smoke	55.34
tox	Weight Loss	Signs and symptoms	Smoke	66.54
hdac4	Abnormalities, Drug-Induced	Congenital abnormality	Tobacco Smoke Pollution	68.19
hdac4	Atherosclerosis	Cardiovascular disease	Tobacco Smoke Pollution	58.07
hdac4	Atrophy	Pathology (anatomical condition)	Tobacco Smoke Pollution	58.4
hdac4	Breast Neoplasms	Cancer|Skin disease	Tobacco Smoke Pollution	87.68
hdac4	Carcinoma, Squamous Cell	Cancer	Tobacco Smoke Pollution	68.01
hdac4	Drug-Related Side Effects and Adverse Reactions		Tobacco Smoke Pollution	66.38
hdac4	Edema	Signs and symptoms	Tobacco Smoke Pollution	80.19
hdac4	Fibrosis	Pathology (process)	Tobacco Smoke Pollution	84.22
hdac4	Heart Diseases	Cardiovascular disease	Tobacco Smoke Pollution	73.51
hdac4	Hemorrhage	Pathology (process)	Tobacco Smoke Pollution	54.42
hdac4	Hyperplasia	Pathology (process)	Tobacco Smoke Pollution	86.48
hdac4	Hypertension	Cardiovascular disease	Tobacco Smoke Pollution	55.09
hdac4	Inflammation	Pathology (process)	Tobacco Smoke Pollution	89.97
hdac4	Lung Diseases	Respiratory tract disease	Tobacco Smoke Pollution	57.5
hdac4	Lung Neoplasms	Cancer|Respiratory tract disease	Tobacco Smoke Pollution	79.18
hdac4	Micronuclei, Chromosome-Defective	Pathology (process)	Tobacco Smoke Pollution	61.41
hdac4	Necrosis	Pathology (process)	Tobacco Smoke Pollution	135.85
hdac4	Neoplasms	Cancer	Tobacco Smoke Pollution	66.08
hdac4	Pancreatic Neoplasms	Cancer|Digestive system disease|Endocrine system disease	Tobacco Smoke Pollution	54.76
hdac4	Prenatal Exposure Delayed Effects	Pregnancy complication	Tobacco Smoke Pollution	91.04
hdac4	Skin Diseases	Skin disease	Tobacco Smoke Pollution	54.38
hdac4	Urinary Bladder Neoplasms	Cancer|Urogenital disease (female)|Urogenital disease (male)	Tobacco Smoke Pollution	75.09
hdac4	Uterine Cervical Neoplasms	Cancer|Urogenital disease (female)	Tobacco Smoke Pollution	72.87
hdac4	Vascular Diseases	Cardiovascular disease	Tobacco Smoke Pollution	57.56
hdac4	Weight Gain	Signs and symptoms	Tobacco Smoke Pollution	62.49
hdac4	Weight Loss	Signs and symptoms	Tobacco Smoke Pollution	103.77
tbkbp1	Necrosis	Pathology (process)	Tobacco Smoke Pollution	65.87
nos1ap	Drug-Induced Liver Injury	Digestive system disease	Smoke	60.44
nos1ap	Inflammation	Pathology (process)	Smoke	58.14
nos1ap	Prenatal Exposure Delayed Effects	Pregnancy complication	Smoke	50.46
dzip3	Micronuclei, Chromosome-Defective	Pathology (process)	Tobacco Smoke Pollution	56.34
dzip3	Necrosis	Pathology (process)	Tobacco Smoke Pollution	57.63
dzip3	Weight Loss	Signs and symptoms	Tobacco Smoke Pollution	50.97
cep135	Necrosis	Pathology (process)	Tobacco Smoke Pollution	65.87
cep135	Prenatal Exposure Delayed Effects	Pregnancy complication	Tobacco Smoke Pollution	61.54
cep135	Weight Loss	Signs and symptoms	Tobacco Smoke Pollution	58.41
