# Supplementary material for: Ensemble of rankers for efficient gene signature extraction in smoke exposure classification
Source: BMC Bioinformatics. 2018 Mar 8;19(Suppl 2):48. doi: 10.1186/s12859-018-2035-3 (PMC5850943; doi:10.1186/s12859-018-2035-3)
Supplement: Supplementary file 3 — Gene-disease-chemical study of RFE-SVM signature in SvsNCS. Gene-disease-chemical association studies for gene signature predicted by RFE-SVM method for smokers versus non-current smokers case study. (CSV 50 kb) [file 12859_2018_2035_MOESM3_ESM.csv]

# Input	DiseaseName	DiseaseCategories	InferenceChemicalName	InferenceScore
ahrr	Adenoma	Cancer	Smoke	51.87
ahrr	Adenoma	Cancer	Tobacco Smoke Pollution	51.87
ahrr	Atrophy	Pathology (anatomical condition)	Tobacco Smoke Pollution	55.93
ahrr	Breast Neoplasms	Cancer|Skin disease	Smoke	78.11
ahrr	Breast Neoplasms	Cancer|Skin disease	Tobacco Smoke Pollution	78.11
ahrr	Carcinoma, Squamous Cell	Cancer	Tobacco Smoke Pollution	51.74
ahrr	Cell Transformation, Neoplastic	Cancer|Pathology (process)	Smoke	58.9
ahrr	Diabetes Mellitus	Endocrine system disease|Metabolic disease	Tobacco Smoke Pollution	57.73
ahrr	Drug-Induced Liver Injury	Digestive system disease	Smoke	74.88
ahrr	Embryo Loss	Pathology (process)|Pregnancy complication	Tobacco Smoke Pollution	57.47
ahrr	Fetal Growth Retardation	Fetal disease|Pathology (process)|Pregnancy complication	Smoke	65.74
ahrr	Fetal Growth Retardation	Fetal disease|Pathology (process)|Pregnancy complication	Tobacco Smoke Pollution	65.74
ahrr	Hyperplasia	Pathology (process)	Tobacco Smoke Pollution	73.32
ahrr	Hypertrophy	Pathology (anatomical condition)	Tobacco Smoke Pollution	50.55
ahrr	Infertility, Male	Urogenital disease (male)	Tobacco Smoke Pollution	53.65
ahrr	Inflammation	Pathology (process)	Smoke	88.16
ahrr	Inflammation	Pathology (process)	Tobacco Smoke Pollution	88.16
ahrr	Learning Disorders	Mental disorder|Nervous system disease|Signs and symptoms	Smoke	64.19
ahrr	Lung Neoplasms	Cancer|Respiratory tract disease	Smoke	70.65
ahrr	Lung Neoplasms	Cancer|Respiratory tract disease	Tobacco Smoke Pollution	70.65
ahrr	Micronuclei, Chromosome-Defective	Pathology (process)	Tobacco Smoke Pollution	91.62
ahrr	Necrosis	Pathology (process)	Tobacco Smoke Pollution	90.61
ahrr	Neoplasms	Cancer	Tobacco Smoke Pollution	66.23
ahrr	Precancerous Conditions	Cancer	Tobacco Smoke Pollution	52.47
ahrr	Prenatal Exposure Delayed Effects	Pregnancy complication	Smoke	104.61
ahrr	Prenatal Exposure Delayed Effects	Pregnancy complication	Tobacco Smoke Pollution	104.61
ahrr	Skin Neoplasms	Cancer|Skin disease	Tobacco Smoke Pollution	56.18
ahrr	Weight Gain	Signs and symptoms	Tobacco Smoke Pollution	55.17
ahrr	Weight Loss	Signs and symptoms	Smoke	68.54
ahrr	Weight Loss	Signs and symptoms	Tobacco Smoke Pollution	68.54
lrrn3	Hyperplasia	Pathology (process)	Tobacco Smoke Pollution	53.21
lrrn3	Inflammation	Pathology (process)	Tobacco Smoke Pollution	57.58
lrrn3	Lung Neoplasms	Cancer|Respiratory tract disease	Tobacco Smoke Pollution	60.15
lrrn3	Necrosis	Pathology (process)	Tobacco Smoke Pollution	70.43
lrrn3	Prenatal Exposure Delayed Effects	Pregnancy complication	Tobacco Smoke Pollution	78.45
lrrn3	Weight Loss	Signs and symptoms	Tobacco Smoke Pollution	55.85
sash1	Atherosclerosis	Cardiovascular disease	Tobacco Smoke Pollution	52.17
sash1	Breast Neoplasms	Cancer|Skin disease	Tobacco Smoke Pollution	55.03
sash1	Chromosome Breakage	Pathology (process)	Tobacco Smoke Pollution	57.59
sash1	Edema	Signs and symptoms	Tobacco Smoke Pollution	50.89
sash1	Fibrosis	Pathology (process)	Tobacco Smoke Pollution	55.79
sash1	Hyperplasia	Pathology (process)	Tobacco Smoke Pollution	54.22
sash1	Inflammation	Pathology (process)	Tobacco Smoke Pollution	76.11
sash1	Lung Neoplasms	Cancer|Respiratory tract disease	Tobacco Smoke Pollution	61.49
sash1	Micronuclei, Chromosome-Defective	Pathology (process)	Tobacco Smoke Pollution	70.34
sash1	Necrosis	Pathology (process)	Tobacco Smoke Pollution	85.42
sash1	Neoplasm Invasiveness	Cancer|Pathology (process)	Tobacco Smoke Pollution	55.01
sash1	Neoplasms	Cancer	Tobacco Smoke Pollution	59.71
sash1	Prenatal Exposure Delayed Effects	Pregnancy complication	Tobacco Smoke Pollution	55.91
sash1	Weight Loss	Signs and symptoms	Tobacco Smoke Pollution	57.02
cdkn1c	Abnormalities, Drug-Induced	Congenital abnormality	Smoke	105.73
cdkn1c	Abnormalities, Drug-Induced	Congenital abnormality	Tobacco Smoke Pollution	105.73
cdkn1c	Acute Kidney Injury	Urogenital disease (female)|Urogenital disease (male)	Smoke	73.33
cdkn1c	Adenoma	Cancer	Smoke	60.39
cdkn1c	Adenoma	Cancer	Tobacco Smoke Pollution	60.39
cdkn1c	Anorexia	Signs and symptoms	Smoke	62.85
cdkn1c	Atherosclerosis	Cardiovascular disease	Tobacco Smoke Pollution	73.9
cdkn1c	Atrophy	Pathology (anatomical condition)	Tobacco Smoke Pollution	56.75
cdkn1c	Breast Neoplasms	Cancer|Skin disease	Smoke	113.81
cdkn1c	Breast Neoplasms	Cancer|Skin disease	Tobacco Smoke Pollution	113.81
cdkn1c	Carcinoma, Squamous Cell	Cancer	Tobacco Smoke Pollution	75.01
cdkn1c	Cardiomegaly	Cardiovascular disease|Pathology (anatomical condition)	Tobacco Smoke Pollution	62.58
cdkn1c	Cardiovascular Diseases	Cardiovascular disease	Smoke	80.3
cdkn1c	Cardiovascular Diseases	Cardiovascular disease	Tobacco Smoke Pollution	80.3
cdkn1c	Cell Transformation, Neoplastic	Cancer|Pathology (process)	Smoke	103.98
cdkn1c	Chromosome Aberrations	Pathology (process)	Smoke	53.81
cdkn1c	Chromosome Breakage	Pathology (process)	Tobacco Smoke Pollution	83.43
cdkn1c	Cognition Disorders	Mental disorder	Smoke	87.99
cdkn1c	Depressive Disorder	Mental disorder	Smoke	72.15
cdkn1c	Diabetes Mellitus	Endocrine system disease|Metabolic disease	Tobacco Smoke Pollution	66.32
cdkn1c	Drug-Induced Liver Injury	Digestive system disease	Smoke	216.08
cdkn1c	Drug-Related Side Effects and Adverse Reactions		Tobacco Smoke Pollution	115.14
cdkn1c	Dyslipidemias	Metabolic disease	Tobacco Smoke Pollution	52.05
cdkn1c	Edema	Signs and symptoms	Tobacco Smoke Pollution	114.43
cdkn1c	Embryo Loss	Pathology (process)|Pregnancy complication	Tobacco Smoke Pollution	50.27
cdkn1c	Fetal Growth Retardation	Fetal disease|Pathology (process)|Pregnancy complication	Smoke	79.53
cdkn1c	Fetal Growth Retardation	Fetal disease|Pathology (process)|Pregnancy complication	Tobacco Smoke Pollution	79.53
cdkn1c	Fibrosis	Pathology (process)	Tobacco Smoke Pollution	119.21
cdkn1c	Heart Defects, Congenital	Cardiovascular disease|Congenital abnormality	Tobacco Smoke Pollution	57.03
cdkn1c	Heart Diseases	Cardiovascular disease	Tobacco Smoke Pollution	98.62
cdkn1c	Heart Failure	Cardiovascular disease	Smoke	54.85
cdkn1c	Hematuria	Pathology (process)|Urogenital disease (female)|Urogenital disease (male)	Smoke	50.48
cdkn1c	Hemorrhage	Pathology (process)	Smoke	97.11
cdkn1c	Hemorrhage	Pathology (process)	Tobacco Smoke Pollution	97.11
cdkn1c	Hyperplasia	Pathology (process)	Tobacco Smoke Pollution	166.4
cdkn1c	Hypertension	Cardiovascular disease	Tobacco Smoke Pollution	78.66
cdkn1c	Hypertrophy	Pathology (anatomical condition)	Tobacco Smoke Pollution	64.66
cdkn1c	Infertility, Female	Urogenital disease (female)	Smoke	54.72
cdkn1c	Infertility, Female	Urogenital disease (female)	Tobacco Smoke Pollution	54.72
cdkn1c	Infertility, Male	Urogenital disease (male)	Tobacco Smoke Pollution	85.06
cdkn1c	Inflammation	Pathology (process)	Smoke	162.47
cdkn1c	Inflammation	Pathology (process)	Tobacco Smoke Pollution	162.47
cdkn1c	Kidney Neoplasms	Cancer|Urogenital disease (female)|Urogenital disease (male)	Smoke	53.58
cdkn1c	Learning Disorders	Mental disorder|Nervous system disease|Signs and symptoms	Smoke	97.34
cdkn1c	Lung Diseases	Respiratory tract disease	Tobacco Smoke Pollution	84.18
cdkn1c	Lung Injury	Respiratory tract disease|Wounds and injuries	Tobacco Smoke Pollution	74.99
cdkn1c	Lung Neoplasms	Cancer|Respiratory tract disease	Smoke	139.77
cdkn1c	Lung Neoplasms	Cancer|Respiratory tract disease	Tobacco Smoke Pollution	139.77
cdkn1c	Metaplasia	Pathology (process)	Tobacco Smoke Pollution	50.97
cdkn1c	Micronuclei, Chromosome-Defective	Pathology (process)	Tobacco Smoke Pollution	96.45
cdkn1c	Nausea	Signs and symptoms	Smoke	74.24
cdkn1c	Necrosis	Pathology (process)	Tobacco Smoke Pollution	228.03
cdkn1c	Neoplasm Invasiveness	Cancer|Pathology (process)	Tobacco Smoke Pollution	56.28
cdkn1c	Neoplasms	Cancer	Tobacco Smoke Pollution	121.46
cdkn1c	Neural Tube Defects	Congenital abnormality|Nervous system disease	Smoke	64.97
cdkn1c	Non-alcoholic Fatty Liver Disease	Digestive system disease	Tobacco Smoke Pollution	67.24
cdkn1c	Ovarian Diseases	Endocrine system disease|Urogenital disease (female)	Smoke	56.11
cdkn1c	Pain	Nervous system disease|Signs and symptoms	Smoke	70.52
cdkn1c	Pancreatic Neoplasms	Cancer|Digestive system disease|Endocrine system disease	Tobacco Smoke Pollution	75.58
cdkn1c	Peripheral Nervous System Diseases	Nervous system disease	Smoke	67.44
cdkn1c	Pneumonia	Respiratory tract disease	Smoke	78.16
cdkn1c	Pneumonia	Respiratory tract disease	Tobacco Smoke Pollution	78.16
cdkn1c	Precancerous Conditions	Cancer	Tobacco Smoke Pollution	98.74
cdkn1c	Prenatal Exposure Delayed Effects	Pregnancy complication	Smoke	185.46
cdkn1c	Prenatal Exposure Delayed Effects	Pregnancy complication	Tobacco Smoke Pollution	185.46
cdkn1c	Pulmonary Edema	Respiratory tract disease	Smoke	70.37
cdkn1c	Pulmonary Fibrosis	Respiratory tract disease	Smoke	64.48
cdkn1c	Skin Diseases	Skin disease	Tobacco Smoke Pollution	51.03
cdkn1c	Skin Neoplasms	Cancer|Skin disease	Tobacco Smoke Pollution	88.01
cdkn1c	Urinary Bladder Neoplasms	Cancer|Urogenital disease (female)|Urogenital disease (male)	Smoke	59.67
cdkn1c	Urinary Bladder Neoplasms	Cancer|Urogenital disease (female)|Urogenital disease (male)	Tobacco Smoke Pollution	59.67
cdkn1c	Weight Gain	Signs and symptoms	Tobacco Smoke Pollution	83.85
cdkn1c	Weight Loss	Signs and symptoms	Smoke	138.48
cdkn1c	Weight Loss	Signs and symptoms	Tobacco Smoke Pollution	138.48
fstl1	Abnormalities, Drug-Induced	Congenital abnormality	Tobacco Smoke Pollution	53.26
fstl1	Breast Neoplasms	Cancer|Skin disease	Tobacco Smoke Pollution	59.37
fstl1	Carcinoma, Squamous Cell	Cancer	Tobacco Smoke Pollution	53.11
fstl1	Drug-Related Side Effects and Adverse Reactions		Tobacco Smoke Pollution	68.16
fstl1	Edema	Signs and symptoms	Tobacco Smoke Pollution	81.89
fstl1	Fibrosis	Pathology (process)	Tobacco Smoke Pollution	101.53
fstl1	Heart Diseases	Cardiovascular disease	Tobacco Smoke Pollution	51.39
fstl1	Hyperplasia	Pathology (process)	Tobacco Smoke Pollution	128.53
fstl1	Hypertension	Cardiovascular disease	Tobacco Smoke Pollution	66.61
fstl1	Hypertrophy	Pathology (anatomical condition)	Tobacco Smoke Pollution	51.73
fstl1	Infertility, Male	Urogenital disease (male)	Tobacco Smoke Pollution	50.29
fstl1	Inflammation	Pathology (process)	Tobacco Smoke Pollution	133.96
fstl1	Lung Neoplasms	Cancer|Respiratory tract disease	Tobacco Smoke Pollution	53.58
fstl1	Micronuclei, Chromosome-Defective	Pathology (process)	Tobacco Smoke Pollution	64.65
fstl1	Necrosis	Pathology (process)	Tobacco Smoke Pollution	135.92
fstl1	Neoplasms	Cancer	Tobacco Smoke Pollution	64.26
fstl1	Pancreatic Neoplasms	Cancer|Digestive system disease|Endocrine system disease	Tobacco Smoke Pollution	57.88
fstl1	Prenatal Exposure Delayed Effects	Pregnancy complication	Tobacco Smoke Pollution	102.71
fstl1	Urinary Bladder Neoplasms	Cancer|Urogenital disease (female)|Urogenital disease (male)	Tobacco Smoke Pollution	60.29
fstl1	Weight Gain	Signs and symptoms	Tobacco Smoke Pollution	60.94
fstl1	Weight Loss	Signs and symptoms	Tobacco Smoke Pollution	101.09
dsc2	Abnormalities, Drug-Induced	Congenital abnormality	Smoke	81.25
dsc2	Abnormalities, Drug-Induced	Congenital abnormality	Tobacco Smoke Pollution	81.25
dsc2	Acute Kidney Injury	Urogenital disease (female)|Urogenital disease (male)	Smoke	81.78
dsc2	Atherosclerosis	Cardiovascular disease	Tobacco Smoke Pollution	75.31
dsc2	Atrophy	Pathology (anatomical condition)	Tobacco Smoke Pollution	72.6
dsc2	Breast Neoplasms	Cancer|Skin disease	Smoke	78.13
dsc2	Breast Neoplasms	Cancer|Skin disease	Tobacco Smoke Pollution	78.13
dsc2	Cardiomegaly	Cardiovascular disease|Pathology (anatomical condition)	Tobacco Smoke Pollution	54.7
dsc2	Cardiovascular Diseases	Cardiovascular disease	Smoke	53.32
dsc2	Cardiovascular Diseases	Cardiovascular disease	Tobacco Smoke Pollution	53.32
dsc2	Cell Transformation, Neoplastic	Cancer|Pathology (process)	Smoke	121.77
dsc2	Chromosome Breakage	Pathology (process)	Tobacco Smoke Pollution	65.4
dsc2	Cognition Disorders	Mental disorder	Smoke	89.52
dsc2	Depressive Disorder	Mental disorder	Smoke	60.11
dsc2	Drug-Induced Liver Injury	Digestive system disease	Smoke	150.16
dsc2	Drug-Related Side Effects and Adverse Reactions		Tobacco Smoke Pollution	76.65
dsc2	Edema	Signs and symptoms	Tobacco Smoke Pollution	82.68
dsc2	Fetal Growth Retardation	Fetal disease|Pathology (process)|Pregnancy complication	Smoke	62.64
dsc2	Fetal Growth Retardation	Fetal disease|Pathology (process)|Pregnancy complication	Tobacco Smoke Pollution	62.64
dsc2	Fibrosis	Pathology (process)	Tobacco Smoke Pollution	107.29
dsc2	Heart Defects, Congenital	Cardiovascular disease|Congenital abnormality	Tobacco Smoke Pollution	57.84
dsc2	Heart Diseases	Cardiovascular disease	Tobacco Smoke Pollution	68.01
dsc2	Hemorrhage	Pathology (process)	Smoke	61.98
dsc2	Hemorrhage	Pathology (process)	Tobacco Smoke Pollution	61.98
dsc2	Hyperplasia	Pathology (process)	Tobacco Smoke Pollution	109.2
dsc2	Hypertension	Cardiovascular disease	Tobacco Smoke Pollution	70.93
dsc2	Hypertrophy	Pathology (anatomical condition)	Tobacco Smoke Pollution	82.02
dsc2	Infertility, Female	Urogenital disease (female)	Smoke	53.64
dsc2	Infertility, Female	Urogenital disease (female)	Tobacco Smoke Pollution	53.64
dsc2	Infertility, Male	Urogenital disease (male)	Tobacco Smoke Pollution	64.91
dsc2	Inflammation	Pathology (process)	Smoke	153.97
dsc2	Inflammation	Pathology (process)	Tobacco Smoke Pollution	153.97
dsc2	Kidney Neoplasms	Cancer|Urogenital disease (female)|Urogenital disease (male)	Smoke	50.17
dsc2	Learning Disorders	Mental disorder|Nervous system disease|Signs and symptoms	Smoke	89.24
dsc2	Lung Diseases	Respiratory tract disease	Tobacco Smoke Pollution	70.7
dsc2	Lung Neoplasms	Cancer|Respiratory tract disease	Smoke	77.68
dsc2	Lung Neoplasms	Cancer|Respiratory tract disease	Tobacco Smoke Pollution	77.68
dsc2	Micronuclei, Chromosome-Defective	Pathology (process)	Tobacco Smoke Pollution	84.42
dsc2	Necrosis	Pathology (process)	Tobacco Smoke Pollution	174.89
dsc2	Neoplasms	Cancer	Tobacco Smoke Pollution	81.41
dsc2	Neural Tube Defects	Congenital abnormality|Nervous system disease	Smoke	72.01
dsc2	Non-alcoholic Fatty Liver Disease	Digestive system disease	Tobacco Smoke Pollution	74.17
dsc2	Ovarian Diseases	Endocrine system disease|Urogenital disease (female)	Smoke	52.3
dsc2	Pain	Nervous system disease|Signs and symptoms	Smoke	54.16
dsc2	Pancreatic Neoplasms	Cancer|Digestive system disease|Endocrine system disease	Tobacco Smoke Pollution	62.83
dsc2	Pneumonia	Respiratory tract disease	Smoke	52.87
dsc2	Pneumonia	Respiratory tract disease	Tobacco Smoke Pollution	52.87
dsc2	Precancerous Conditions	Cancer	Tobacco Smoke Pollution	85.64
dsc2	Prenatal Exposure Delayed Effects	Pregnancy complication	Smoke	118.06
dsc2	Prenatal Exposure Delayed Effects	Pregnancy complication	Tobacco Smoke Pollution	118.06
dsc2	Pulmonary Edema	Respiratory tract disease	Smoke	51.61
dsc2	Urinary Bladder Neoplasms	Cancer|Urogenital disease (female)|Urogenital disease (male)	Smoke	60.8
dsc2	Urinary Bladder Neoplasms	Cancer|Urogenital disease (female)|Urogenital disease (male)	Tobacco Smoke Pollution	60.8
dsc2	Uterine Cervical Neoplasms	Cancer|Urogenital disease (female)	Tobacco Smoke Pollution	55.58
dsc2	Weight Gain	Signs and symptoms	Tobacco Smoke Pollution	79.12
dsc2	Weight Loss	Signs and symptoms	Smoke	160.77
dsc2	Weight Loss	Signs and symptoms	Tobacco Smoke Pollution	160.77
p2ry6	Cardiovascular Diseases	Cardiovascular disease	Tobacco Smoke Pollution	52.94
p2ry6	Chromosome Breakage	Pathology (process)	Tobacco Smoke Pollution	62.53
p2ry6	Fibrosis	Pathology (process)	Tobacco Smoke Pollution	55.11
p2ry6	Hyperplasia	Pathology (process)	Tobacco Smoke Pollution	67.88
p2ry6	Inflammation	Pathology (process)	Tobacco Smoke Pollution	92.95
p2ry6	Lung Diseases	Respiratory tract disease	Tobacco Smoke Pollution	54.9
p2ry6	Micronuclei, Chromosome-Defective	Pathology (process)	Tobacco Smoke Pollution	74.82
p2ry6	Necrosis	Pathology (process)	Tobacco Smoke Pollution	107.07
p2ry6	Prenatal Exposure Delayed Effects	Pregnancy complication	Tobacco Smoke Pollution	69.18
p2ry6	Weight Loss	Signs and symptoms	Tobacco Smoke Pollution	69.84
pla2g4c	Hyperplasia	Pathology (process)	Tobacco Smoke Pollution	53.66
pla2g4c	Inflammation	Pathology (process)	Tobacco Smoke Pollution	52.18
pla2g4c	Necrosis	Pathology (process)	Tobacco Smoke Pollution	62.2
pla2g4c	Prenatal Exposure Delayed Effects	Pregnancy complication	Tobacco Smoke Pollution	50.99
col5a1	Abnormalities, Drug-Induced	Congenital abnormality	Tobacco Smoke Pollution	57.07
col5a1	Atherosclerosis	Cardiovascular disease	Tobacco Smoke Pollution	56.08
col5a1	Atrophy	Pathology (anatomical condition)	Tobacco Smoke Pollution	53.07
col5a1	Breast Neoplasms	Cancer|Skin disease	Tobacco Smoke Pollution	61.81
col5a1	Cardiovascular Diseases	Cardiovascular disease	Tobacco Smoke Pollution	52.04
col5a1	Drug-Related Side Effects and Adverse Reactions		Tobacco Smoke Pollution	54.14
col5a1	Edema	Signs and symptoms	Tobacco Smoke Pollution	81.12
col5a1	Fetal Growth Retardation	Fetal disease|Pathology (process)|Pregnancy complication	Tobacco Smoke Pollution	53.19
col5a1	Fibrosis	Pathology (process)	Tobacco Smoke Pollution	112.21
col5a1	Heart Diseases	Cardiovascular disease	Tobacco Smoke Pollution	64.99
col5a1	Hyperplasia	Pathology (process)	Tobacco Smoke Pollution	123.05
col5a1	Hypertrophy	Pathology (anatomical condition)	Tobacco Smoke Pollution	61.49
col5a1	Infertility, Male	Urogenital disease (male)	Tobacco Smoke Pollution	50.8
col5a1	Inflammation	Pathology (process)	Tobacco Smoke Pollution	140.9
col5a1	Lung Diseases	Respiratory tract disease	Tobacco Smoke Pollution	56.07
col5a1	Lung Injury	Respiratory tract disease|Wounds and injuries	Tobacco Smoke Pollution	63.55
col5a1	Lung Neoplasms	Cancer|Respiratory tract disease	Tobacco Smoke Pollution	76.92
col5a1	Micronuclei, Chromosome-Defective	Pathology (process)	Tobacco Smoke Pollution	91.54
col5a1	Necrosis	Pathology (process)	Tobacco Smoke Pollution	158.45
col5a1	Neoplasm Invasiveness	Cancer|Pathology (process)	Tobacco Smoke Pollution	52.05
col5a1	Neoplasms	Cancer	Tobacco Smoke Pollution	88.98
col5a1	Pneumonia	Respiratory tract disease	Tobacco Smoke Pollution	60.32
col5a1	Prenatal Exposure Delayed Effects	Pregnancy complication	Tobacco Smoke Pollution	102.79
col5a1	Skin Neoplasms	Cancer|Skin disease	Tobacco Smoke Pollution	52.92
col5a1	Weight Gain	Signs and symptoms	Tobacco Smoke Pollution	71.86
col5a1	Weight Loss	Signs and symptoms	Tobacco Smoke Pollution	104.78
b3galt2	Necrosis	Pathology (process)	Tobacco Smoke Pollution	69.25
b3galt2	Prenatal Exposure Delayed Effects	Pregnancy complication	Tobacco Smoke Pollution	75.4
b3galt2	Weight Loss	Signs and symptoms	Tobacco Smoke Pollution	55.37
trem2	Fibrosis	Pathology (process)	Tobacco Smoke Pollution	65.59
trem2	Hyperplasia	Pathology (process)	Tobacco Smoke Pollution	68.73
trem2	Inflammation	Pathology (process)	Tobacco Smoke Pollution	94.49
trem2	Lung Diseases	Respiratory tract disease	Tobacco Smoke Pollution	55.53
trem2	Lung Injury	Respiratory tract disease|Wounds and injuries	Tobacco Smoke Pollution	57.95
trem2	Lung Neoplasms	Cancer|Respiratory tract disease	Tobacco Smoke Pollution	52.88
trem2	Micronuclei, Chromosome-Defective	Pathology (process)	Tobacco Smoke Pollution	65.1
trem2	Necrosis	Pathology (process)	Tobacco Smoke Pollution	113.95
trem2	Prenatal Exposure Delayed Effects	Pregnancy complication	Tobacco Smoke Pollution	70.1
trem2	Weight Loss	Signs and symptoms	Tobacco Smoke Pollution	66.13
mmp3	Abnormalities, Drug-Induced	Congenital abnormality	Tobacco Smoke Pollution	85.46
mmp3	Adenoma	Cancer	Tobacco Smoke Pollution	64.85
mmp3	Asthma	Immune system disease|Respiratory tract disease	Tobacco Smoke Pollution	51.04
mmp3	Atherosclerosis	Cardiovascular disease	Tobacco Smoke Pollution	112.41
mmp3	Atrophy	Pathology (anatomical condition)	Tobacco Smoke Pollution	50.37
mmp3	Breast Neoplasms	Cancer|Skin disease	Tobacco Smoke Pollution	130.12
mmp3	Carcinoma, Squamous Cell	Cancer	Tobacco Smoke Pollution	77.3
mmp3	Cardiomegaly	Cardiovascular disease|Pathology (anatomical condition)	Tobacco Smoke Pollution	95.01
mmp3	Cardiovascular Diseases	Cardiovascular disease	Tobacco Smoke Pollution	116.05
mmp3	Chromosome Breakage	Pathology (process)	Tobacco Smoke Pollution	74.98
mmp3	Drug-Related Side Effects and Adverse Reactions		Tobacco Smoke Pollution	136.17
mmp3	Dyslipidemias	Metabolic disease	Tobacco Smoke Pollution	62.01
mmp3	Edema	Signs and symptoms	Tobacco Smoke Pollution	166.79
mmp3	Fetal Growth Retardation	Fetal disease|Pathology (process)|Pregnancy complication	Tobacco Smoke Pollution	88.66
mmp3	Fibrosis	Pathology (process)	Tobacco Smoke Pollution	134.79
mmp3	Heart Defects, Congenital	Cardiovascular disease|Congenital abnormality	Tobacco Smoke Pollution	54.64
mmp3	Heart Diseases	Cardiovascular disease	Tobacco Smoke Pollution	126.31
mmp3	Hemolysis	Pathology (process)	Tobacco Smoke Pollution	56.46
mmp3	Hemorrhage	Pathology (process)	Tobacco Smoke Pollution	104.39
mmp3	Hyperplasia	Pathology (process)	Tobacco Smoke Pollution	196.99
mmp3	Hypertension	Cardiovascular disease	Tobacco Smoke Pollution	136.21
mmp3	Hypertrophy	Pathology (anatomical condition)	Tobacco Smoke Pollution	114.62
mmp3	Infertility, Female	Urogenital disease (female)	Tobacco Smoke Pollution	66.81
mmp3	Infertility, Male	Urogenital disease (male)	Tobacco Smoke Pollution	71.63
mmp3	Inflammation	Pathology (process)	Tobacco Smoke Pollution	259.09
mmp3	Ischemia	Pathology (process)	Tobacco Smoke Pollution	67.35
mmp3	Lung Diseases	Respiratory tract disease	Tobacco Smoke Pollution	95.23
mmp3	Lung Injury	Respiratory tract disease|Wounds and injuries	Tobacco Smoke Pollution	78.98
mmp3	Lung Neoplasms	Cancer|Respiratory tract disease	Tobacco Smoke Pollution	116.78
mmp3	Metaplasia	Pathology (process)	Tobacco Smoke Pollution	69.68
mmp3	Micronuclei, Chromosome-Defective	Pathology (process)	Tobacco Smoke Pollution	102.34
mmp3	Necrosis	Pathology (process)	Tobacco Smoke Pollution	232.33
mmp3	Neoplasm Invasiveness	Cancer|Pathology (process)	Tobacco Smoke Pollution	85.35
mmp3	Neoplasms	Cancer	Tobacco Smoke Pollution	108.59
mmp3	Non-alcoholic Fatty Liver Disease	Digestive system disease	Tobacco Smoke Pollution	68.52
mmp3	Pancreatic Neoplasms	Cancer|Digestive system disease|Endocrine system disease	Tobacco Smoke Pollution	85.88
mmp3	Pneumonia	Respiratory tract disease	Tobacco Smoke Pollution	112.57
mmp3	Precancerous Conditions	Cancer	Tobacco Smoke Pollution	94.37
mmp3	Premature Birth	Pregnancy complication	Tobacco Smoke Pollution	58.15
mmp3	Prenatal Exposure Delayed Effects	Pregnancy complication	Tobacco Smoke Pollution	142.24
mmp3	Skin Neoplasms	Cancer|Skin disease	Tobacco Smoke Pollution	66.06
mmp3	Urinary Bladder Neoplasms	Cancer|Urogenital disease (female)|Urogenital disease (male)	Tobacco Smoke Pollution	94.35
mmp3	Uterine Cervical Neoplasms	Cancer|Urogenital disease (female)	Tobacco Smoke Pollution	55.83
mmp3	Vascular Diseases	Cardiovascular disease	Tobacco Smoke Pollution	69.66
mmp3	Weight Gain	Signs and symptoms	Tobacco Smoke Pollution	95.53
mmp3	Weight Loss	Signs and symptoms	Tobacco Smoke Pollution	156.17
st6galnac1	Necrosis	Pathology (process)	Tobacco Smoke Pollution	57.1
adra2a	Anxiety Disorders	Mental disorder	Tobacco Smoke Pollution	57.87
adra2a	Drug-Related Side Effects and Adverse Reactions		Tobacco Smoke Pollution	67.48
adra2a	Edema	Signs and symptoms	Tobacco Smoke Pollution	62.27
adra2a	Fibrosis	Pathology (process)	Tobacco Smoke Pollution	79.53
adra2a	Heart Diseases	Cardiovascular disease	Tobacco Smoke Pollution	53.28
adra2a	Hyperplasia	Pathology (process)	Tobacco Smoke Pollution	60.35
adra2a	Hypertension	Cardiovascular disease	Tobacco Smoke Pollution	109.35
adra2a	Inflammation	Pathology (process)	Tobacco Smoke Pollution	91.91
adra2a	Lung Neoplasms	Cancer|Respiratory tract disease	Tobacco Smoke Pollution	54.49
adra2a	Micronuclei, Chromosome-Defective	Pathology (process)	Tobacco Smoke Pollution	68.02
adra2a	Necrosis	Pathology (process)	Tobacco Smoke Pollution	108.55
adra2a	Neoplasms	Cancer	Tobacco Smoke Pollution	57.59
adra2a	Prenatal Exposure Delayed Effects	Pregnancy complication	Tobacco Smoke Pollution	89.08
adra2a	Tachycardia	Cardiovascular disease|Pathology (process)	Tobacco Smoke Pollution	67.44
adra2a	Tremor	Nervous system disease|Signs and symptoms	Tobacco Smoke Pollution	65.69
adra2a	Weight Loss	Signs and symptoms	Tobacco Smoke Pollution	71.25
ptgfr	Edema	Signs and symptoms	Tobacco Smoke Pollution	76.01
ptgfr	Fibrosis	Pathology (process)	Tobacco Smoke Pollution	81.54
ptgfr	Hyperplasia	Pathology (process)	Tobacco Smoke Pollution	79.3
ptgfr	Hypertrophy	Pathology (anatomical condition)	Tobacco Smoke Pollution	62.26
ptgfr	Infertility, Male	Urogenital disease (male)	Tobacco Smoke Pollution	60.7
ptgfr	Inflammation	Pathology (process)	Tobacco Smoke Pollution	78.89
ptgfr	Micronuclei, Chromosome-Defective	Pathology (process)	Tobacco Smoke Pollution	56.82
ptgfr	Necrosis	Pathology (process)	Tobacco Smoke Pollution	96
ptgfr	Prenatal Exposure Delayed Effects	Pregnancy complication	Tobacco Smoke Pollution	70.56
ptgfr	Weight Loss	Signs and symptoms	Tobacco Smoke Pollution	84.75
nr4a1	Abnormalities, Drug-Induced	Congenital abnormality	Smoke	128.26
nr4a1	Abnormalities, Drug-Induced	Congenital abnormality	Tobacco Smoke Pollution	128.26
nr4a1	Acute Kidney Injury	Urogenital disease (female)|Urogenital disease (male)	Smoke	102.33
nr4a1	Anorexia	Signs and symptoms	Smoke	71.29
nr4a1	Anxiety Disorders	Mental disorder	Tobacco Smoke Pollution	78.18
nr4a1	Asthma	Immune system disease|Respiratory tract disease	Smoke	52.59
nr4a1	Asthma	Immune system disease|Respiratory tract disease	Tobacco Smoke Pollution	52.59
nr4a1	Atherosclerosis	Cardiovascular disease	Tobacco Smoke Pollution	92.99
nr4a1	Atrophy	Pathology (anatomical condition)	Tobacco Smoke Pollution	73.2
nr4a1	Birth Weight	Signs and symptoms	Tobacco Smoke Pollution	59.81
nr4a1	Bradycardia	Cardiovascular disease|Pathology (process)	Smoke	82.53
nr4a1	Breast Neoplasms	Cancer|Skin disease	Smoke	102.69
nr4a1	Breast Neoplasms	Cancer|Skin disease	Tobacco Smoke Pollution	102.69
nr4a1	Carcinoma, Squamous Cell	Cancer	Tobacco Smoke Pollution	56.56
nr4a1	Cardiomegaly	Cardiovascular disease|Pathology (anatomical condition)	Tobacco Smoke Pollution	62.68
nr4a1	Cardiovascular Diseases	Cardiovascular disease	Smoke	136.93
nr4a1	Cardiovascular Diseases	Cardiovascular disease	Tobacco Smoke Pollution	136.93
nr4a1	Cell Transformation, Neoplastic	Cancer|Pathology (process)	Smoke	99.36
nr4a1	Chromosome Aberrations	Pathology (process)	Smoke	75.23
nr4a1	Chromosome Breakage	Pathology (process)	Tobacco Smoke Pollution	73.06
nr4a1	Cognition Disorders	Mental disorder	Smoke	150.18
nr4a1	Death	Pathology (process)	Smoke	90.85
nr4a1	Death	Pathology (process)	Tobacco Smoke Pollution	90.85
nr4a1	Depressive Disorder	Mental disorder	Smoke	72.6
nr4a1	Diabetes Mellitus	Endocrine system disease|Metabolic disease	Tobacco Smoke Pollution	72.86
nr4a1	Drug-Induced Liver Injury	Digestive system disease	Smoke	253.81
nr4a1	Drug-Related Side Effects and Adverse Reactions		Tobacco Smoke Pollution	127.64
nr4a1	Dyslipidemias	Metabolic disease	Tobacco Smoke Pollution	72.63
nr4a1	Edema	Signs and symptoms	Tobacco Smoke Pollution	146.04
nr4a1	Fetal Growth Retardation	Fetal disease|Pathology (process)|Pregnancy complication	Smoke	86.37
nr4a1	Fetal Growth Retardation	Fetal disease|Pathology (process)|Pregnancy complication	Tobacco Smoke Pollution	86.37
nr4a1	Fibrosis	Pathology (process)	Tobacco Smoke Pollution	114.26
nr4a1	Heart Diseases	Cardiovascular disease	Tobacco Smoke Pollution	133.74
nr4a1	Heart Failure	Cardiovascular disease	Smoke	59.26
nr4a1	Hemolysis	Pathology (process)	Tobacco Smoke Pollution	50.98
nr4a1	Hemorrhage	Pathology (process)	Smoke	82.26
nr4a1	Hemorrhage	Pathology (process)	Tobacco Smoke Pollution	82.26
nr4a1	Hyperplasia	Pathology (process)	Tobacco Smoke Pollution	169.05
nr4a1	Hypertension	Cardiovascular disease	Tobacco Smoke Pollution	133.6
nr4a1	Hypertrophy	Pathology (anatomical condition)	Tobacco Smoke Pollution	107.15
nr4a1	Infertility, Female	Urogenital disease (female)	Smoke	74.28
nr4a1	Infertility, Female	Urogenital disease (female)	Tobacco Smoke Pollution	74.28
nr4a1	Infertility, Male	Urogenital disease (male)	Tobacco Smoke Pollution	99.29
nr4a1	Inflammation	Pathology (process)	Smoke	225.67
nr4a1	Inflammation	Pathology (process)	Tobacco Smoke Pollution	225.67
nr4a1	Learning Disorders	Mental disorder|Nervous system disease|Signs and symptoms	Smoke	163.45
nr4a1	Lung Diseases	Respiratory tract disease	Tobacco Smoke Pollution	92.57
nr4a1	Lung Injury	Respiratory tract disease|Wounds and injuries	Tobacco Smoke Pollution	80.93
nr4a1	Lung Neoplasms	Cancer|Respiratory tract disease	Smoke	123.27
nr4a1	Lung Neoplasms	Cancer|Respiratory tract disease	Tobacco Smoke Pollution	123.27
nr4a1	Micronuclei, Chromosome-Defective	Pathology (process)	Tobacco Smoke Pollution	116.57
nr4a1	Nausea	Signs and symptoms	Smoke	66.26
nr4a1	Necrosis	Pathology (process)	Tobacco Smoke Pollution	291.92
nr4a1	Neoplasm Invasiveness	Cancer|Pathology (process)	Tobacco Smoke Pollution	93.18
nr4a1	Neoplasms	Cancer	Tobacco Smoke Pollution	101.26
nr4a1	Neural Tube Defects	Congenital abnormality|Nervous system disease	Smoke	89.65
nr4a1	Non-alcoholic Fatty Liver Disease	Digestive system disease	Tobacco Smoke Pollution	54.34
nr4a1	Ovarian Diseases	Endocrine system disease|Urogenital disease (female)	Smoke	60.22
nr4a1	Pain	Nervous system disease|Signs and symptoms	Smoke	90.43
nr4a1	Pancreatic Neoplasms	Cancer|Digestive system disease|Endocrine system disease	Tobacco Smoke Pollution	68.03
nr4a1	Parkinson Disease	Nervous system disease	Smoke	57.23
nr4a1	Peripheral Nervous System Diseases	Nervous system disease	Smoke	66.45
nr4a1	Pneumonia	Respiratory tract disease	Smoke	70.09
nr4a1	Pneumonia	Respiratory tract disease	Tobacco Smoke Pollution	70.09
nr4a1	Precancerous Conditions	Cancer	Tobacco Smoke Pollution	62.21
nr4a1	Premature Birth	Pregnancy complication	Tobacco Smoke Pollution	52.21
nr4a1	Prenatal Exposure Delayed Effects	Pregnancy complication	Smoke	210.82
nr4a1	Prenatal Exposure Delayed Effects	Pregnancy complication	Tobacco Smoke Pollution	210.82
nr4a1	Pulmonary Edema	Respiratory tract disease	Smoke	104.07
nr4a1	Renal Insufficiency	Urogenital disease (female)|Urogenital disease (male)	Smoke	64.78
nr4a1	Respiration Disorders	Respiratory tract disease	Smoke	50.51
nr4a1	Respiration Disorders	Respiratory tract disease	Tobacco Smoke Pollution	50.51
nr4a1	Skin Neoplasms	Cancer|Skin disease	Tobacco Smoke Pollution	60.35
nr4a1	Substance Withdrawal Syndrome	Mental disorder|Substance-related disorder	Smoke	59.57
nr4a1	Tachycardia	Cardiovascular disease|Pathology (process)	Tobacco Smoke Pollution	54.98
nr4a1	Tremor	Nervous system disease|Signs and symptoms	Tobacco Smoke Pollution	57.28
nr4a1	Urinary Bladder Neoplasms	Cancer|Urogenital disease (female)|Urogenital disease (male)	Smoke	59.38
nr4a1	Urinary Bladder Neoplasms	Cancer|Urogenital disease (female)|Urogenital disease (male)	Tobacco Smoke Pollution	59.38
nr4a1	Uterine Cervical Neoplasms	Cancer|Urogenital disease (female)	Tobacco Smoke Pollution	50.06
nr4a1	Weight Gain	Signs and symptoms	Tobacco Smoke Pollution	96.29
nr4a1	Weight Loss	Signs and symptoms	Smoke	183.9
nr4a1	Weight Loss	Signs and symptoms	Tobacco Smoke Pollution	183.9
chi3l1	Abnormalities, Drug-Induced	Congenital abnormality	Tobacco Smoke Pollution	60.5
chi3l1	Atherosclerosis	Cardiovascular disease	Tobacco Smoke Pollution	50.61
chi3l1	Breast Neoplasms	Cancer|Skin disease	Tobacco Smoke Pollution	53.04
chi3l1	Carcinoma, Squamous Cell	Cancer	Tobacco Smoke Pollution	55.77
chi3l1	Chromosome Breakage	Pathology (process)	Tobacco Smoke Pollution	52.13
chi3l1	Drug-Related Side Effects and Adverse Reactions		Tobacco Smoke Pollution	60.76
chi3l1	Edema	Signs and symptoms	Tobacco Smoke Pollution	74.41
chi3l1	Fetal Growth Retardation	Fetal disease|Pathology (process)|Pregnancy complication	Tobacco Smoke Pollution	54.83
chi3l1	Fibrosis	Pathology (process)	Tobacco Smoke Pollution	96.28
chi3l1	Heart Diseases	Cardiovascular disease	Tobacco Smoke Pollution	66.93
chi3l1	Hyperplasia	Pathology (process)	Tobacco Smoke Pollution	103.57
chi3l1	Hypertension	Cardiovascular disease	Tobacco Smoke Pollution	50.43
chi3l1	Infertility, Female	Urogenital disease (female)	Tobacco Smoke Pollution	50.18
chi3l1	Inflammation	Pathology (process)	Tobacco Smoke Pollution	138.08
chi3l1	Lung Diseases	Respiratory tract disease	Tobacco Smoke Pollution	63.67
chi3l1	Lung Injury	Respiratory tract disease|Wounds and injuries	Tobacco Smoke Pollution	56.8
chi3l1	Lung Neoplasms	Cancer|Respiratory tract disease	Tobacco Smoke Pollution	81.63
chi3l1	Micronuclei, Chromosome-Defective	Pathology (process)	Tobacco Smoke Pollution	98.1
chi3l1	Necrosis	Pathology (process)	Tobacco Smoke Pollution	140.74
chi3l1	Neoplasm Invasiveness	Cancer|Pathology (process)	Tobacco Smoke Pollution	60.58
chi3l1	Neoplasms	Cancer	Tobacco Smoke Pollution	68.08
chi3l1	Pancreatic Neoplasms	Cancer|Digestive system disease|Endocrine system disease	Tobacco Smoke Pollution	51.64
chi3l1	Pneumonia	Respiratory tract disease	Tobacco Smoke Pollution	55.12
chi3l1	Prenatal Exposure Delayed Effects	Pregnancy complication	Tobacco Smoke Pollution	103.18
chi3l1	Uterine Cervical Neoplasms	Cancer|Urogenital disease (female)	Tobacco Smoke Pollution	51.96
chi3l1	Weight Loss	Signs and symptoms	Tobacco Smoke Pollution	106.73
slc25a20	Abnormalities, Drug-Induced	Congenital abnormality	Tobacco Smoke Pollution	84.57
slc25a20	Atherosclerosis	Cardiovascular disease	Tobacco Smoke Pollution	65.47
slc25a20	Atrophy	Pathology (anatomical condition)	Tobacco Smoke Pollution	63.17
slc25a20	Breast Neoplasms	Cancer|Skin disease	Tobacco Smoke Pollution	59.96
slc25a20	Cardiovascular Diseases	Cardiovascular disease	Tobacco Smoke Pollution	69.22
slc25a20	Chromosome Breakage	Pathology (process)	Tobacco Smoke Pollution	61.33
slc25a20	Drug-Related Side Effects and Adverse Reactions		Tobacco Smoke Pollution	65.8
slc25a20	Dyslipidemias	Metabolic disease	Tobacco Smoke Pollution	87.32
slc25a20	Edema	Signs and symptoms	Tobacco Smoke Pollution	67.67
slc25a20	Fibrosis	Pathology (process)	Tobacco Smoke Pollution	99.58
slc25a20	Heart Diseases	Cardiovascular disease	Tobacco Smoke Pollution	86.45
slc25a20	Hemorrhage	Pathology (process)	Tobacco Smoke Pollution	65.27
slc25a20	Hyperplasia	Pathology (process)	Tobacco Smoke Pollution	101.17
slc25a20	Hypertension	Cardiovascular disease	Tobacco Smoke Pollution	94.08
slc25a20	Hypertrophy	Pathology (anatomical condition)	Tobacco Smoke Pollution	97.02
slc25a20	Infertility, Male	Urogenital disease (male)	Tobacco Smoke Pollution	65.2
slc25a20	Inflammation	Pathology (process)	Tobacco Smoke Pollution	118.39
slc25a20	Lung Neoplasms	Cancer|Respiratory tract disease	Tobacco Smoke Pollution	52.49
slc25a20	Micronuclei, Chromosome-Defective	Pathology (process)	Tobacco Smoke Pollution	69.43
slc25a20	Necrosis	Pathology (process)	Tobacco Smoke Pollution	153.04
slc25a20	Neoplasms	Cancer	Tobacco Smoke Pollution	59.13
slc25a20	Non-alcoholic Fatty Liver Disease	Digestive system disease	Tobacco Smoke Pollution	64.63
slc25a20	Pancreatic Neoplasms	Cancer|Digestive system disease|Endocrine system disease	Tobacco Smoke Pollution	54
slc25a20	Prenatal Exposure Delayed Effects	Pregnancy complication	Tobacco Smoke Pollution	109
slc25a20	Skin Neoplasms	Cancer|Skin disease	Tobacco Smoke Pollution	53.76
slc25a20	Weight Gain	Signs and symptoms	Tobacco Smoke Pollution	73.04
slc25a20	Weight Loss	Signs and symptoms	Tobacco Smoke Pollution	110.98
tmtc1	Edema	Signs and symptoms	Tobacco Smoke Pollution	54.18
tmtc1	Fibrosis	Pathology (process)	Tobacco Smoke Pollution	59.91
tmtc1	Hyperplasia	Pathology (process)	Tobacco Smoke Pollution	63.01
tmtc1	Inflammation	Pathology (process)	Tobacco Smoke Pollution	83.76
tmtc1	Lung Neoplasms	Cancer|Respiratory tract disease	Tobacco Smoke Pollution	69.4
tmtc1	Micronuclei, Chromosome-Defective	Pathology (process)	Tobacco Smoke Pollution	74.82
tmtc1	Necrosis	Pathology (process)	Tobacco Smoke Pollution	111.93
tmtc1	Prenatal Exposure Delayed Effects	Pregnancy complication	Tobacco Smoke Pollution	55.18
tmtc1	Weight Loss	Signs and symptoms	Tobacco Smoke Pollution	60.68
h19	Acute Kidney Injury	Urogenital disease (female)|Urogenital disease (male)	Smoke	50.88
h19	Atherosclerosis	Cardiovascular disease	Tobacco Smoke Pollution	61.34
h19	Breast Neoplasms	Cancer|Skin disease	Smoke	70.34
h19	Breast Neoplasms	Cancer|Skin disease	Tobacco Smoke Pollution	70.34
h19	Cardiovascular Diseases	Cardiovascular disease	Smoke	65.85
h19	Cardiovascular Diseases	Cardiovascular disease	Tobacco Smoke Pollution	65.85
h19	Cell Transformation, Neoplastic	Cancer|Pathology (process)	Smoke	73.85
h19	Cognition Disorders	Mental disorder	Smoke	62.82
h19	Depressive Disorder	Mental disorder	Smoke	55.84
h19	Diabetes Mellitus	Endocrine system disease|Metabolic disease	Tobacco Smoke Pollution	54.6
h19	Drug-Induced Liver Injury	Digestive system disease	Smoke	104.21
h19	Drug-Related Side Effects and Adverse Reactions		Tobacco Smoke Pollution	53.64
h19	Edema	Signs and symptoms	Tobacco Smoke Pollution	55.15
h19	Fetal Growth Retardation	Fetal disease|Pathology (process)|Pregnancy complication	Smoke	67.43
h19	Fetal Growth Retardation	Fetal disease|Pathology (process)|Pregnancy complication	Tobacco Smoke Pollution	67.43
h19	Fibrosis	Pathology (process)	Tobacco Smoke Pollution	96.99
h19	Heart Diseases	Cardiovascular disease	Tobacco Smoke Pollution	55.54
h19	Hyperplasia	Pathology (process)	Tobacco Smoke Pollution	66.65
h19	Hypertrophy	Pathology (anatomical condition)	Tobacco Smoke Pollution	66.47
h19	Infertility, Female	Urogenital disease (female)	Smoke	53.47
h19	Infertility, Female	Urogenital disease (female)	Tobacco Smoke Pollution	53.47
h19	Infertility, Male	Urogenital disease (male)	Tobacco Smoke Pollution	59.86
h19	Inflammation	Pathology (process)	Smoke	121.23
h19	Inflammation	Pathology (process)	Tobacco Smoke Pollution	121.23
h19	Learning Disorders	Mental disorder|Nervous system disease|Signs and symptoms	Smoke	75.09
h19	Lung Diseases	Respiratory tract disease	Tobacco Smoke Pollution	56.43
h19	Lung Neoplasms	Cancer|Respiratory tract disease	Smoke	85.6
h19	Lung Neoplasms	Cancer|Respiratory tract disease	Tobacco Smoke Pollution	85.6
h19	Micronuclei, Chromosome-Defective	Pathology (process)	Tobacco Smoke Pollution	79.2
h19	Necrosis	Pathology (process)	Tobacco Smoke Pollution	123.46
h19	Neoplasms	Cancer	Tobacco Smoke Pollution	76.83
h19	Non-alcoholic Fatty Liver Disease	Digestive system disease	Tobacco Smoke Pollution	63.68
h19	Precancerous Conditions	Cancer	Tobacco Smoke Pollution	58.39
h19	Prenatal Exposure Delayed Effects	Pregnancy complication	Smoke	107.89
h19	Prenatal Exposure Delayed Effects	Pregnancy complication	Tobacco Smoke Pollution	107.89
h19	Weight Gain	Signs and symptoms	Tobacco Smoke Pollution	69.87
h19	Weight Loss	Signs and symptoms	Smoke	120.23
h19	Weight Loss	Signs and symptoms	Tobacco Smoke Pollution	120.23
p2ry12	Necrosis	Pathology (process)	Tobacco Smoke Pollution	53.61
vsig4	Fibrosis	Pathology (process)	Tobacco Smoke Pollution	53.76
vsig4	Inflammation	Pathology (process)	Tobacco Smoke Pollution	62.11
vsig4	Necrosis	Pathology (process)	Tobacco Smoke Pollution	59.22
nr4a2	Abnormalities, Drug-Induced	Congenital abnormality	Tobacco Smoke Pollution	72.5
nr4a2	Anxiety Disorders	Mental disorder	Tobacco Smoke Pollution	80.48
nr4a2	Atherosclerosis	Cardiovascular disease	Tobacco Smoke Pollution	67.2
nr4a2	Atrophy	Pathology (anatomical condition)	Tobacco Smoke Pollution	90.78
nr4a2	Birth Weight	Signs and symptoms	Tobacco Smoke Pollution	50.29
nr4a2	Breast Neoplasms	Cancer|Skin disease	Tobacco Smoke Pollution	69.57
nr4a2	Cardiomegaly	Cardiovascular disease|Pathology (anatomical condition)	Tobacco Smoke Pollution	52.77
nr4a2	Cardiovascular Diseases	Cardiovascular disease	Tobacco Smoke Pollution	77.2
nr4a2	Chromosome Breakage	Pathology (process)	Tobacco Smoke Pollution	53.53
nr4a2	Death	Pathology (process)	Tobacco Smoke Pollution	68.79
nr4a2	Drug-Related Side Effects and Adverse Reactions		Tobacco Smoke Pollution	99.11
nr4a2	Edema	Signs and symptoms	Tobacco Smoke Pollution	120.61
nr4a2	Fetal Growth Retardation	Fetal disease|Pathology (process)|Pregnancy complication	Tobacco Smoke Pollution	86.28
nr4a2	Fibrosis	Pathology (process)	Tobacco Smoke Pollution	73.14
nr4a2	Growth Disorders	Pathology (process)	Tobacco Smoke Pollution	63.49
nr4a2	Heart Diseases	Cardiovascular disease	Tobacco Smoke Pollution	114.36
nr4a2	Hemorrhage	Pathology (process)	Tobacco Smoke Pollution	69.77
nr4a2	Hyperplasia	Pathology (process)	Tobacco Smoke Pollution	128.68
nr4a2	Hypertension	Cardiovascular disease	Tobacco Smoke Pollution	89.59
nr4a2	Hypertrophy	Pathology (anatomical condition)	Tobacco Smoke Pollution	75.75
nr4a2	Infertility, Female	Urogenital disease (female)	Tobacco Smoke Pollution	62.32
nr4a2	Infertility, Male	Urogenital disease (male)	Tobacco Smoke Pollution	82.3
nr4a2	Inflammation	Pathology (process)	Tobacco Smoke Pollution	166.94
nr4a2	Lung Diseases	Respiratory tract disease	Tobacco Smoke Pollution	72.8
nr4a2	Lung Injury	Respiratory tract disease|Wounds and injuries	Tobacco Smoke Pollution	63.93
nr4a2	Lung Neoplasms	Cancer|Respiratory tract disease	Tobacco Smoke Pollution	77.82
nr4a2	Micronuclei, Chromosome-Defective	Pathology (process)	Tobacco Smoke Pollution	111.22
nr4a2	Necrosis	Pathology (process)	Tobacco Smoke Pollution	238.72
nr4a2	Neoplasm Invasiveness	Cancer|Pathology (process)	Tobacco Smoke Pollution	60.78
nr4a2	Neoplasms	Cancer	Tobacco Smoke Pollution	58.1
nr4a2	Pneumonia	Respiratory tract disease	Tobacco Smoke Pollution	59.53
nr4a2	Precancerous Conditions	Cancer	Tobacco Smoke Pollution	52.39
nr4a2	Prenatal Exposure Delayed Effects	Pregnancy complication	Tobacco Smoke Pollution	192.91
nr4a2	Tremor	Nervous system disease|Signs and symptoms	Tobacco Smoke Pollution	55.95
nr4a2	Weight Gain	Signs and symptoms	Tobacco Smoke Pollution	57.95
nr4a2	Weight Loss	Signs and symptoms	Tobacco Smoke Pollution	141.46
gse1	Abnormalities, Drug-Induced	Congenital abnormality	Tobacco Smoke Pollution	51.11
gse1	Hyperplasia	Pathology (process)	Tobacco Smoke Pollution	57.75
gse1	Hypertrophy	Pathology (anatomical condition)	Tobacco Smoke Pollution	52.15
gse1	Inflammation	Pathology (process)	Tobacco Smoke Pollution	68.58
gse1	Necrosis	Pathology (process)	Tobacco Smoke Pollution	74.19
gse1	Weight Gain	Signs and symptoms	Tobacco Smoke Pollution	52.02
gse1	Weight Loss	Signs and symptoms	Tobacco Smoke Pollution	75.92
aff3	Fibrosis	Pathology (process)	Tobacco Smoke Pollution	56.02
aff3	Weight Loss	Signs and symptoms	Smoke	53.67
aff3	Weight Loss	Signs and symptoms	Tobacco Smoke Pollution	53.67
foxc2	Weight Loss	Signs and symptoms	Smoke	54.17
slc25a27	Inflammation	Pathology (process)	Tobacco Smoke Pollution	65.38
slc25a27	Necrosis	Pathology (process)	Tobacco Smoke Pollution	93.37
slc25a27	Prenatal Exposure Delayed Effects	Pregnancy complication	Tobacco Smoke Pollution	62.26
fuca1	Breast Neoplasms	Cancer|Skin disease	Tobacco Smoke Pollution	59.9
fuca1	Cardiovascular Diseases	Cardiovascular disease	Tobacco Smoke Pollution	56.22
fuca1	Edema	Signs and symptoms	Tobacco Smoke Pollution	56.66
fuca1	Fetal Growth Retardation	Fetal disease|Pathology (process)|Pregnancy complication	Tobacco Smoke Pollution	53.72
fuca1	Fibrosis	Pathology (process)	Tobacco Smoke Pollution	78.18
fuca1	Heart Diseases	Cardiovascular disease	Tobacco Smoke Pollution	59.87
fuca1	Hyperplasia	Pathology (process)	Tobacco Smoke Pollution	81.07
fuca1	Hypertrophy	Pathology (anatomical condition)	Tobacco Smoke Pollution	58.17
fuca1	Infertility, Female	Urogenital disease (female)	Tobacco Smoke Pollution	53.66
fuca1	Infertility, Male	Urogenital disease (male)	Tobacco Smoke Pollution	67.14
fuca1	Inflammation	Pathology (process)	Tobacco Smoke Pollution	94.66
fuca1	Micronuclei, Chromosome-Defective	Pathology (process)	Tobacco Smoke Pollution	73.22
fuca1	Necrosis	Pathology (process)	Tobacco Smoke Pollution	81.27
fuca1	Neoplasms	Cancer	Tobacco Smoke Pollution	61.61
fuca1	Pancreatic Neoplasms	Cancer|Digestive system disease|Endocrine system disease	Tobacco Smoke Pollution	51.33
fuca1	Prenatal Exposure Delayed Effects	Pregnancy complication	Tobacco Smoke Pollution	86.86
fuca1	Weight Gain	Signs and symptoms	Tobacco Smoke Pollution	60.55
fuca1	Weight Loss	Signs and symptoms	Tobacco Smoke Pollution	72.62
hmgcs2	Abnormalities, Drug-Induced	Congenital abnormality	Tobacco Smoke Pollution	74.56
hmgcs2	Atherosclerosis	Cardiovascular disease	Tobacco Smoke Pollution	98.67
hmgcs2	Atrophy	Pathology (anatomical condition)	Tobacco Smoke Pollution	78.73
hmgcs2	Breast Neoplasms	Cancer|Skin disease	Tobacco Smoke Pollution	78.87
hmgcs2	Cardiomegaly	Cardiovascular disease|Pathology (anatomical condition)	Tobacco Smoke Pollution	65.83
hmgcs2	Cardiovascular Diseases	Cardiovascular disease	Tobacco Smoke Pollution	112.93
hmgcs2	Chromosome Breakage	Pathology (process)	Tobacco Smoke Pollution	54.87
hmgcs2	Drug-Related Side Effects and Adverse Reactions		Tobacco Smoke Pollution	102.7
hmgcs2	Dyslipidemias	Metabolic disease	Tobacco Smoke Pollution	82.83
hmgcs2	Edema	Signs and symptoms	Tobacco Smoke Pollution	109.38
hmgcs2	Fetal Growth Retardation	Fetal disease|Pathology (process)|Pregnancy complication	Tobacco Smoke Pollution	60.79
hmgcs2	Fibrosis	Pathology (process)	Tobacco Smoke Pollution	118.18
hmgcs2	Growth Disorders	Pathology (process)	Tobacco Smoke Pollution	51.38
hmgcs2	Heart Defects, Congenital	Cardiovascular disease|Congenital abnormality	Tobacco Smoke Pollution	56.57
hmgcs2	Heart Diseases	Cardiovascular disease	Tobacco Smoke Pollution	97.63
hmgcs2	Hemorrhage	Pathology (process)	Tobacco Smoke Pollution	87.93
hmgcs2	Hyperplasia	Pathology (process)	Tobacco Smoke Pollution	146.05
hmgcs2	Hypertension	Cardiovascular disease	Tobacco Smoke Pollution	96.71
hmgcs2	Hypertrophy	Pathology (anatomical condition)	Tobacco Smoke Pollution	91.7
hmgcs2	Infertility, Female	Urogenital disease (female)	Tobacco Smoke Pollution	73.52
hmgcs2	Infertility, Male	Urogenital disease (male)	Tobacco Smoke Pollution	70.85
hmgcs2	Inflammation	Pathology (process)	Tobacco Smoke Pollution	160.64
hmgcs2	Lung Diseases	Respiratory tract disease	Tobacco Smoke Pollution	50.07
hmgcs2	Lung Neoplasms	Cancer|Respiratory tract disease	Tobacco Smoke Pollution	91.49
hmgcs2	Micronuclei, Chromosome-Defective	Pathology (process)	Tobacco Smoke Pollution	69.51
hmgcs2	Necrosis	Pathology (process)	Tobacco Smoke Pollution	261.11
hmgcs2	Neoplasm Invasiveness	Cancer|Pathology (process)	Tobacco Smoke Pollution	59.22
hmgcs2	Neoplasms	Cancer	Tobacco Smoke Pollution	81.48
hmgcs2	Non-alcoholic Fatty Liver Disease	Digestive system disease	Tobacco Smoke Pollution	85.45
hmgcs2	Pneumonia	Respiratory tract disease	Tobacco Smoke Pollution	53.58
hmgcs2	Precancerous Conditions	Cancer	Tobacco Smoke Pollution	93.63
hmgcs2	Premature Birth	Pregnancy complication	Tobacco Smoke Pollution	53.8
hmgcs2	Prenatal Exposure Delayed Effects	Pregnancy complication	Tobacco Smoke Pollution	137.68
hmgcs2	Urinary Bladder Neoplasms	Cancer|Urogenital disease (female)|Urogenital disease (male)	Tobacco Smoke Pollution	55.41
hmgcs2	Vascular Diseases	Cardiovascular disease	Tobacco Smoke Pollution	51.11
hmgcs2	Weight Gain	Signs and symptoms	Tobacco Smoke Pollution	95.32
hmgcs2	Weight Loss	Signs and symptoms	Tobacco Smoke Pollution	150.12
efnb1	Abnormalities, Drug-Induced	Congenital abnormality	Tobacco Smoke Pollution	94.06
efnb1	Anxiety Disorders	Mental disorder	Tobacco Smoke Pollution	51.75
efnb1	Cardiovascular Diseases	Cardiovascular disease	Tobacco Smoke Pollution	54.36
efnb1	Drug-Related Side Effects and Adverse Reactions		Tobacco Smoke Pollution	69.1
efnb1	Edema	Signs and symptoms	Tobacco Smoke Pollution	92.78
efnb1	Fetal Growth Retardation	Fetal disease|Pathology (process)|Pregnancy complication	Tobacco Smoke Pollution	62.55
efnb1	Fibrosis	Pathology (process)	Tobacco Smoke Pollution	66.05
efnb1	Heart Defects, Congenital	Cardiovascular disease|Congenital abnormality	Tobacco Smoke Pollution	52.35
efnb1	Heart Diseases	Cardiovascular disease	Tobacco Smoke Pollution	62.07
efnb1	Hyperplasia	Pathology (process)	Tobacco Smoke Pollution	78.48
efnb1	Hypertrophy	Pathology (anatomical condition)	Tobacco Smoke Pollution	56.57
efnb1	Infertility, Male	Urogenital disease (male)	Tobacco Smoke Pollution	55.12
efnb1	Inflammation	Pathology (process)	Tobacco Smoke Pollution	90.71
efnb1	Lung Diseases	Respiratory tract disease	Tobacco Smoke Pollution	52.12
efnb1	Micronuclei, Chromosome-Defective	Pathology (process)	Tobacco Smoke Pollution	71.08
efnb1	Necrosis	Pathology (process)	Tobacco Smoke Pollution	117.22
efnb1	Neoplasms	Cancer	Tobacco Smoke Pollution	76.79
efnb1	Precancerous Conditions	Cancer	Tobacco Smoke Pollution	59.91
efnb1	Prenatal Exposure Delayed Effects	Pregnancy complication	Tobacco Smoke Pollution	152.56
efnb1	Weight Loss	Signs and symptoms	Tobacco Smoke Pollution	103.05
prkg2	Edema	Signs and symptoms	Tobacco Smoke Pollution	50.63
prkg2	Fibrosis	Pathology (process)	Tobacco Smoke Pollution	54.28
prkg2	Hyperplasia	Pathology (process)	Tobacco Smoke Pollution	67.94
prkg2	Hypertrophy	Pathology (anatomical condition)	Tobacco Smoke Pollution	57.64
prkg2	Inflammation	Pathology (process)	Tobacco Smoke Pollution	59.65
prkg2	Lung Injury	Respiratory tract disease|Wounds and injuries	Tobacco Smoke Pollution	55.76
prkg2	Necrosis	Pathology (process)	Tobacco Smoke Pollution	83.56
prkg2	Prenatal Exposure Delayed Effects	Pregnancy complication	Tobacco Smoke Pollution	69.73
prkg2	Weight Loss	Signs and symptoms	Tobacco Smoke Pollution	51.78
s1pr5	Atherosclerosis	Cardiovascular disease	Tobacco Smoke Pollution	55.42
s1pr5	Fibrosis	Pathology (process)	Tobacco Smoke Pollution	59.33
s1pr5	Heart Defects, Congenital	Cardiovascular disease|Congenital abnormality	Tobacco Smoke Pollution	52.92
s1pr5	Hyperplasia	Pathology (process)	Tobacco Smoke Pollution	52.82
s1pr5	Hypertrophy	Pathology (anatomical condition)	Tobacco Smoke Pollution	68.96
s1pr5	Inflammation	Pathology (process)	Tobacco Smoke Pollution	55.34
s1pr5	Lung Neoplasms	Cancer|Respiratory tract disease	Tobacco Smoke Pollution	56.99
s1pr5	Micronuclei, Chromosome-Defective	Pathology (process)	Tobacco Smoke Pollution	58.16
s1pr5	Necrosis	Pathology (process)	Tobacco Smoke Pollution	88.39
s1pr5	Prenatal Exposure Delayed Effects	Pregnancy complication	Tobacco Smoke Pollution	74.88
s1pr5	Weight Loss	Signs and symptoms	Tobacco Smoke Pollution	65.97
thbs2	Abnormalities, Drug-Induced	Congenital abnormality	Smoke	62.57
thbs2	Acute Kidney Injury	Urogenital disease (female)|Urogenital disease (male)	Smoke	54.76
thbs2	Cell Transformation, Neoplastic	Cancer|Pathology (process)	Smoke	61.05
thbs2	Cognition Disorders	Mental disorder	Smoke	54.81
thbs2	Drug-Induced Liver Injury	Digestive system disease	Smoke	104.85
thbs2	Fetal Growth Retardation	Fetal disease|Pathology (process)|Pregnancy complication	Smoke	52.88
thbs2	Inflammation	Pathology (process)	Smoke	96.23
thbs2	Learning Disorders	Mental disorder|Nervous system disease|Signs and symptoms	Smoke	57.83
thbs2	Lung Neoplasms	Cancer|Respiratory tract disease	Smoke	57.88
thbs2	Prenatal Exposure Delayed Effects	Pregnancy complication	Smoke	71.65
thbs2	Weight Loss	Signs and symptoms	Smoke	106.58
