# Supplementary material for: Ensemble of rankers for efficient gene signature extraction in smoke exposure classification
Source: BMC Bioinformatics. 2018 Mar 8;19(Suppl 2):48. doi: 10.1186/s12859-018-2035-3 (PMC5850943; doi:10.1186/s12859-018-2035-3)
Supplement: Supplementary file 4 — Gene-disease-chemical of Extra-Trees signature in FSvsNS. Gene-disease-chemical association studies for gene signature predicted by Extra-Trees method for former smokers versus never smokers case study. (CSV 44 kb) [file 12859_2018_2035_MOESM4_ESM.csv]

# Input	DiseaseName	DiseaseCategories	InferenceChemicalName	InferenceScore
mmp1	Abdominal Pain	Nervous system disease|Signs and symptoms	Smoke	52.07
mmp1	Abnormalities, Drug-Induced	Congenital abnormality	Smoke	90.4
mmp1	Abnormalities, Drug-Induced	Congenital abnormality	Tobacco Smoke Pollution	90.4
mmp1	Acute Kidney Injury	Urogenital disease (female)|Urogenital disease (male)	Smoke	150.07
mmp1	Anorexia	Signs and symptoms	Smoke	53.74
mmp1	Anxiety Disorders	Mental disorder	Tobacco Smoke Pollution	50.37
mmp1	Asthma	Immune system disease|Respiratory tract disease	Smoke	59.54
mmp1	Asthma	Immune system disease|Respiratory tract disease	Tobacco Smoke Pollution	59.54
mmp1	Atherosclerosis	Cardiovascular disease	Tobacco Smoke Pollution	112.17
mmp1	Atrophy	Pathology (anatomical condition)	Tobacco Smoke Pollution	66.04
mmp1	Bradycardia	Cardiovascular disease|Pathology (process)	Smoke	80.63
mmp1	Breast Neoplasms	Cancer|Skin disease	Smoke	125.8
mmp1	Breast Neoplasms	Cancer|Skin disease	Tobacco Smoke Pollution	125.8
mmp1	Carcinoma, Squamous Cell	Cancer	Tobacco Smoke Pollution	74.97
mmp1	Cardiomegaly	Cardiovascular disease|Pathology (anatomical condition)	Tobacco Smoke Pollution	91.26
mmp1	Cardiovascular Diseases	Cardiovascular disease	Smoke	103.29
mmp1	Cardiovascular Diseases	Cardiovascular disease	Tobacco Smoke Pollution	103.29
mmp1	Cell Transformation, Neoplastic	Cancer|Pathology (process)	Smoke	132.73
mmp1	Chromosome Aberrations	Pathology (process)	Smoke	93.73
mmp1	Chromosome Breakage	Pathology (process)	Tobacco Smoke Pollution	70.08
mmp1	Cognition Disorders	Mental disorder	Smoke	112.13
mmp1	Death	Pathology (process)	Smoke	60.01
mmp1	Death	Pathology (process)	Tobacco Smoke Pollution	60.01
mmp1	Depressive Disorder	Mental disorder	Smoke	74.9
mmp1	Drug-Induced Liver Injury	Digestive system disease	Smoke	226.25
mmp1	Drug-Related Side Effects and Adverse Reactions		Tobacco Smoke Pollution	144.04
mmp1	Dyslipidemias	Metabolic disease	Tobacco Smoke Pollution	73.6
mmp1	Edema	Signs and symptoms	Tobacco Smoke Pollution	174.09
mmp1	Embryo Loss	Pathology (process)|Pregnancy complication	Tobacco Smoke Pollution	58.53
mmp1	Fetal Growth Retardation	Fetal disease|Pathology (process)|Pregnancy complication	Smoke	87.1
mmp1	Fetal Growth Retardation	Fetal disease|Pathology (process)|Pregnancy complication	Tobacco Smoke Pollution	87.1
mmp1	Fibrosis	Pathology (process)	Tobacco Smoke Pollution	133.24
mmp1	Heart Defects, Congenital	Cardiovascular disease|Congenital abnormality	Tobacco Smoke Pollution	54.53
mmp1	Heart Diseases	Cardiovascular disease	Tobacco Smoke Pollution	130.67
mmp1	Heart Failure	Cardiovascular disease	Smoke	64.56
mmp1	Hematuria	Pathology (process)|Urogenital disease (female)|Urogenital disease (male)	Smoke	59.42
mmp1	Hemolysis	Pathology (process)	Tobacco Smoke Pollution	59.89
mmp1	Hemorrhage	Pathology (process)	Smoke	103.7
mmp1	Hemorrhage	Pathology (process)	Tobacco Smoke Pollution	103.7
mmp1	Hyperplasia	Pathology (process)	Tobacco Smoke Pollution	148.88
mmp1	Hypersensitivity	Immune system disease	Tobacco Smoke Pollution	53.84
mmp1	Hypertension	Cardiovascular disease	Tobacco Smoke Pollution	130.7
mmp1	Hypertrophy	Pathology (anatomical condition)	Tobacco Smoke Pollution	107.31
mmp1	Infertility, Female	Urogenital disease (female)	Smoke	71.43
mmp1	Infertility, Female	Urogenital disease (female)	Tobacco Smoke Pollution	71.43
mmp1	Infertility, Male	Urogenital disease (male)	Tobacco Smoke Pollution	62.64
mmp1	Inflammation	Pathology (process)	Smoke	279.95
mmp1	Inflammation	Pathology (process)	Tobacco Smoke Pollution	279.95
mmp1	Ischemia	Pathology (process)	Tobacco Smoke Pollution	54.91
mmp1	Learning Disorders	Mental disorder|Nervous system disease|Signs and symptoms	Smoke	96.45
mmp1	Lung Diseases	Respiratory tract disease	Tobacco Smoke Pollution	109.01
mmp1	Lung Injury	Respiratory tract disease|Wounds and injuries	Tobacco Smoke Pollution	98.09
mmp1	Lung Neoplasms	Cancer|Respiratory tract disease	Smoke	163.2
mmp1	Lung Neoplasms	Cancer|Respiratory tract disease	Tobacco Smoke Pollution	163.2
mmp1	Micronuclei, Chromosome-Defective	Pathology (process)	Tobacco Smoke Pollution	120.03
mmp1	Nausea	Signs and symptoms	Smoke	73.9
mmp1	Necrosis	Pathology (process)	Tobacco Smoke Pollution	251.7
mmp1	Neoplasm Invasiveness	Cancer|Pathology (process)	Tobacco Smoke Pollution	147.96
mmp1	Neoplasms	Cancer	Tobacco Smoke Pollution	112.79
mmp1	Neural Tube Defects	Congenital abnormality|Nervous system disease	Smoke	77.54
mmp1	Non-alcoholic Fatty Liver Disease	Digestive system disease	Tobacco Smoke Pollution	55.85
mmp1	Pain	Nervous system disease|Signs and symptoms	Smoke	154.89
mmp1	Pancreatic Neoplasms	Cancer|Digestive system disease|Endocrine system disease	Tobacco Smoke Pollution	83.17
mmp1	Peripheral Nervous System Diseases	Nervous system disease	Smoke	101.66
mmp1	Pneumonia	Respiratory tract disease	Smoke	104.33
mmp1	Pneumonia	Respiratory tract disease	Tobacco Smoke Pollution	104.33
mmp1	Postoperative Complications	Pathology (process)	Smoke	50.43
mmp1	Precancerous Conditions	Cancer	Tobacco Smoke Pollution	65.63
mmp1	Prenatal Exposure Delayed Effects	Pregnancy complication	Smoke	135.11
mmp1	Prenatal Exposure Delayed Effects	Pregnancy complication	Tobacco Smoke Pollution	135.11
mmp1	Pulmonary Edema	Respiratory tract disease	Smoke	103.62
mmp1	Pulmonary Fibrosis	Respiratory tract disease	Smoke	79.1
mmp1	Renal Insufficiency	Urogenital disease (female)|Urogenital disease (male)	Smoke	87.52
mmp1	Skin Diseases	Skin disease	Tobacco Smoke Pollution	64.08
mmp1	Skin Neoplasms	Cancer|Skin disease	Tobacco Smoke Pollution	78.96
mmp1	Tachycardia	Cardiovascular disease|Pathology (process)	Tobacco Smoke Pollution	54.52
mmp1	Urinary Bladder Neoplasms	Cancer|Urogenital disease (female)|Urogenital disease (male)	Smoke	93.9
mmp1	Urinary Bladder Neoplasms	Cancer|Urogenital disease (female)|Urogenital disease (male)	Tobacco Smoke Pollution	93.9
mmp1	Uterine Cervical Neoplasms	Cancer|Urogenital disease (female)	Tobacco Smoke Pollution	56.65
mmp1	Vascular Diseases	Cardiovascular disease	Tobacco Smoke Pollution	64.79
mmp1	Weight Gain	Signs and symptoms	Tobacco Smoke Pollution	102.6
mmp1	Weight Loss	Signs and symptoms	Smoke	151.25
mmp1	Weight Loss	Signs and symptoms	Tobacco Smoke Pollution	151.25
apcs	Atherosclerosis	Cardiovascular disease	Tobacco Smoke Pollution	57.15
apcs	Atrophy	Pathology (anatomical condition)	Tobacco Smoke Pollution	52.76
apcs	Cardiovascular Diseases	Cardiovascular disease	Tobacco Smoke Pollution	84.13
apcs	Drug-Related Side Effects and Adverse Reactions		Tobacco Smoke Pollution	61.26
apcs	Edema	Signs and symptoms	Tobacco Smoke Pollution	70.65
apcs	Fetal Growth Retardation	Fetal disease|Pathology (process)|Pregnancy complication	Tobacco Smoke Pollution	77.92
apcs	Fibrosis	Pathology (process)	Tobacco Smoke Pollution	73.59
apcs	Heart Diseases	Cardiovascular disease	Tobacco Smoke Pollution	68.01
apcs	Hemorrhage	Pathology (process)	Tobacco Smoke Pollution	53.5
apcs	Hyperplasia	Pathology (process)	Tobacco Smoke Pollution	109.2
apcs	Hypertension	Cardiovascular disease	Tobacco Smoke Pollution	63.89
apcs	Hypertrophy	Pathology (anatomical condition)	Tobacco Smoke Pollution	66.69
apcs	Infertility, Male	Urogenital disease (male)	Tobacco Smoke Pollution	60.07
apcs	Inflammation	Pathology (process)	Tobacco Smoke Pollution	117.45
apcs	Lung Injury	Respiratory tract disease|Wounds and injuries	Tobacco Smoke Pollution	50.07
apcs	Lung Neoplasms	Cancer|Respiratory tract disease	Tobacco Smoke Pollution	54.11
apcs	Micronuclei, Chromosome-Defective	Pathology (process)	Tobacco Smoke Pollution	65.13
apcs	Necrosis	Pathology (process)	Tobacco Smoke Pollution	155.73
apcs	Neoplasms	Cancer	Tobacco Smoke Pollution	56.94
apcs	Non-alcoholic Fatty Liver Disease	Digestive system disease	Tobacco Smoke Pollution	53.96
apcs	Precancerous Conditions	Cancer	Tobacco Smoke Pollution	85.64
apcs	Prenatal Exposure Delayed Effects	Pregnancy complication	Tobacco Smoke Pollution	103.54
apcs	Weight Loss	Signs and symptoms	Tobacco Smoke Pollution	101.96
hsd11b1	Abnormalities, Drug-Induced	Congenital abnormality	Tobacco Smoke Pollution	98.48
hsd11b1	Adenoma	Cancer	Tobacco Smoke Pollution	52.23
hsd11b1	Anxiety Disorders	Mental disorder	Tobacco Smoke Pollution	54.9
hsd11b1	Atherosclerosis	Cardiovascular disease	Tobacco Smoke Pollution	80.29
hsd11b1	Atrophy	Pathology (anatomical condition)	Tobacco Smoke Pollution	92.54
hsd11b1	Breast Neoplasms	Cancer|Skin disease	Tobacco Smoke Pollution	83.46
hsd11b1	Cardiomegaly	Cardiovascular disease|Pathology (anatomical condition)	Tobacco Smoke Pollution	50.56
hsd11b1	Cardiovascular Diseases	Cardiovascular disease	Tobacco Smoke Pollution	81.75
hsd11b1	Chromosome Breakage	Pathology (process)	Tobacco Smoke Pollution	56.02
hsd11b1	Drug-Related Side Effects and Adverse Reactions		Tobacco Smoke Pollution	108.34
hsd11b1	Dyslipidemias	Metabolic disease	Tobacco Smoke Pollution	69.42
hsd11b1	Edema	Signs and symptoms	Tobacco Smoke Pollution	115.18
hsd11b1	Embryo Loss	Pathology (process)|Pregnancy complication	Tobacco Smoke Pollution	56.07
hsd11b1	Fetal Growth Retardation	Fetal disease|Pathology (process)|Pregnancy complication	Tobacco Smoke Pollution	74.53
hsd11b1	Fibrosis	Pathology (process)	Tobacco Smoke Pollution	119.52
hsd11b1	Growth Disorders	Pathology (process)	Tobacco Smoke Pollution	52.72
hsd11b1	Heart Defects, Congenital	Cardiovascular disease|Congenital abnormality	Tobacco Smoke Pollution	53.25
hsd11b1	Heart Diseases	Cardiovascular disease	Tobacco Smoke Pollution	101.99
hsd11b1	Hemorrhage	Pathology (process)	Tobacco Smoke Pollution	78.22
hsd11b1	Hyperplasia	Pathology (process)	Tobacco Smoke Pollution	173.42
hsd11b1	Hypertension	Cardiovascular disease	Tobacco Smoke Pollution	122.75
hsd11b1	Hypertrophy	Pathology (anatomical condition)	Tobacco Smoke Pollution	86.66
hsd11b1	Infertility, Female	Urogenital disease (female)	Tobacco Smoke Pollution	74.54
hsd11b1	Infertility, Male	Urogenital disease (male)	Tobacco Smoke Pollution	106.76
hsd11b1	Inflammation	Pathology (process)	Tobacco Smoke Pollution	147.89
hsd11b1	Lung Diseases	Respiratory tract disease	Tobacco Smoke Pollution	58.21
hsd11b1	Lung Injury	Respiratory tract disease|Wounds and injuries	Tobacco Smoke Pollution	61.69
hsd11b1	Lung Neoplasms	Cancer|Respiratory tract disease	Tobacco Smoke Pollution	105.67
hsd11b1	Micronuclei, Chromosome-Defective	Pathology (process)	Tobacco Smoke Pollution	89.96
hsd11b1	Necrosis	Pathology (process)	Tobacco Smoke Pollution	252.73
hsd11b1	Neoplasms	Cancer	Tobacco Smoke Pollution	100.31
hsd11b1	Non-alcoholic Fatty Liver Disease	Digestive system disease	Tobacco Smoke Pollution	71.78
hsd11b1	Pancreatic Neoplasms	Cancer|Digestive system disease|Endocrine system disease	Tobacco Smoke Pollution	51.1
hsd11b1	Pneumonia	Respiratory tract disease	Tobacco Smoke Pollution	53.51
hsd11b1	Precancerous Conditions	Cancer	Tobacco Smoke Pollution	87.53
hsd11b1	Prenatal Exposure Delayed Effects	Pregnancy complication	Tobacco Smoke Pollution	158.87
hsd11b1	Skin Neoplasms	Cancer|Skin disease	Tobacco Smoke Pollution	54.51
hsd11b1	Urinary Bladder Neoplasms	Cancer|Urogenital disease (female)|Urogenital disease (male)	Tobacco Smoke Pollution	51.33
hsd11b1	Vascular Diseases	Cardiovascular disease	Tobacco Smoke Pollution	56.1
hsd11b1	Weight Gain	Signs and symptoms	Tobacco Smoke Pollution	105.04
hsd11b1	Weight Loss	Signs and symptoms	Tobacco Smoke Pollution	156.65
dlk2	Drug-Induced Liver Injury	Digestive system disease	Smoke	77.7
dlk2	Fetal Growth Retardation	Fetal disease|Pathology (process)|Pregnancy complication	Smoke	70.79
dlk2	Inflammation	Pathology (process)	Smoke	59.84
dlk2	Prenatal Exposure Delayed Effects	Pregnancy complication	Smoke	56.87
dlk2	Weight Loss	Signs and symptoms	Smoke	69.92
chga	Abnormalities, Drug-Induced	Congenital abnormality	Tobacco Smoke Pollution	75.65
chga	Cardiovascular Diseases	Cardiovascular disease	Tobacco Smoke Pollution	52.19
chga	Drug-Related Side Effects and Adverse Reactions		Tobacco Smoke Pollution	69.77
chga	Edema	Signs and symptoms	Tobacco Smoke Pollution	67.43
chga	Fetal Growth Retardation	Fetal disease|Pathology (process)|Pregnancy complication	Tobacco Smoke Pollution	50.52
chga	Fibrosis	Pathology (process)	Tobacco Smoke Pollution	50.09
chga	Hemorrhage	Pathology (process)	Tobacco Smoke Pollution	52.36
chga	Hyperplasia	Pathology (process)	Tobacco Smoke Pollution	61.65
chga	Hypertension	Cardiovascular disease	Tobacco Smoke Pollution	54.92
chga	Infertility, Male	Urogenital disease (male)	Tobacco Smoke Pollution	63.08
chga	Inflammation	Pathology (process)	Tobacco Smoke Pollution	66.05
chga	Necrosis	Pathology (process)	Tobacco Smoke Pollution	102.34
chga	Prenatal Exposure Delayed Effects	Pregnancy complication	Tobacco Smoke Pollution	99.71
chga	Weight Loss	Signs and symptoms	Tobacco Smoke Pollution	84.76
mapk10	Abnormalities, Drug-Induced	Congenital abnormality	Tobacco Smoke Pollution	68.08
mapk10	Atrophy	Pathology (anatomical condition)	Tobacco Smoke Pollution	74.26
mapk10	Breast Neoplasms	Cancer|Skin disease	Tobacco Smoke Pollution	52.19
mapk10	Cardiomegaly	Cardiovascular disease|Pathology (anatomical condition)	Tobacco Smoke Pollution	55.71
mapk10	Chromosome Breakage	Pathology (process)	Tobacco Smoke Pollution	57.6
mapk10	Drug-Related Side Effects and Adverse Reactions		Tobacco Smoke Pollution	71.5
mapk10	Edema	Signs and symptoms	Tobacco Smoke Pollution	93.1
mapk10	Fibrosis	Pathology (process)	Tobacco Smoke Pollution	92.34
mapk10	Heart Diseases	Cardiovascular disease	Tobacco Smoke Pollution	80.19
mapk10	Hemorrhage	Pathology (process)	Tobacco Smoke Pollution	71.13
mapk10	Hyperplasia	Pathology (process)	Tobacco Smoke Pollution	63.24
mapk10	Hypertension	Cardiovascular disease	Tobacco Smoke Pollution	68.73
mapk10	Infertility, Female	Urogenital disease (female)	Tobacco Smoke Pollution	61.46
mapk10	Infertility, Male	Urogenital disease (male)	Tobacco Smoke Pollution	71.33
mapk10	Inflammation	Pathology (process)	Tobacco Smoke Pollution	139.11
mapk10	Lung Diseases	Respiratory tract disease	Tobacco Smoke Pollution	71.83
mapk10	Lung Injury	Respiratory tract disease|Wounds and injuries	Tobacco Smoke Pollution	70.53
mapk10	Lung Neoplasms	Cancer|Respiratory tract disease	Tobacco Smoke Pollution	88.64
mapk10	Micronuclei, Chromosome-Defective	Pathology (process)	Tobacco Smoke Pollution	80.29
mapk10	Necrosis	Pathology (process)	Tobacco Smoke Pollution	157.81
mapk10	Neoplasm Invasiveness	Cancer|Pathology (process)	Tobacco Smoke Pollution	58.31
mapk10	Neoplasms	Cancer	Tobacco Smoke Pollution	68.5
mapk10	Pancreatic Neoplasms	Cancer|Digestive system disease|Endocrine system disease	Tobacco Smoke Pollution	63.93
mapk10	Pneumonia	Respiratory tract disease	Tobacco Smoke Pollution	54.16
mapk10	Prenatal Exposure Delayed Effects	Pregnancy complication	Tobacco Smoke Pollution	130.65
mapk10	Skin Neoplasms	Cancer|Skin disease	Tobacco Smoke Pollution	55.02
mapk10	Urinary Bladder Neoplasms	Cancer|Urogenital disease (female)|Urogenital disease (male)	Tobacco Smoke Pollution	53.33
mapk10	Uterine Cervical Neoplasms	Cancer|Urogenital disease (female)	Tobacco Smoke Pollution	53.27
mapk10	Weight Gain	Signs and symptoms	Tobacco Smoke Pollution	53.95
mapk10	Weight Loss	Signs and symptoms	Tobacco Smoke Pollution	91.71
ldhd	Chromosome Breakage	Pathology (process)	Tobacco Smoke Pollution	56.73
ldhd	Drug-Related Side Effects and Adverse Reactions		Tobacco Smoke Pollution	52.48
ldhd	Fibrosis	Pathology (process)	Tobacco Smoke Pollution	74.41
ldhd	Hyperplasia	Pathology (process)	Tobacco Smoke Pollution	62.62
ldhd	Hypertrophy	Pathology (anatomical condition)	Tobacco Smoke Pollution	64.39
ldhd	Inflammation	Pathology (process)	Tobacco Smoke Pollution	65.77
ldhd	Micronuclei, Chromosome-Defective	Pathology (process)	Tobacco Smoke Pollution	53.97
ldhd	Necrosis	Pathology (process)	Tobacco Smoke Pollution	125.88
ldhd	Neoplasms	Cancer	Tobacco Smoke Pollution	54.14
ldhd	Prenatal Exposure Delayed Effects	Pregnancy complication	Tobacco Smoke Pollution	78.45
ldhd	Weight Loss	Signs and symptoms	Tobacco Smoke Pollution	60.27
maf	Abnormalities, Drug-Induced	Congenital abnormality	Tobacco Smoke Pollution	70.33
maf	Atrophy	Pathology (anatomical condition)	Tobacco Smoke Pollution	72.25
maf	Birth Weight	Signs and symptoms	Tobacco Smoke Pollution	50.86
maf	Breast Neoplasms	Cancer|Skin disease	Tobacco Smoke Pollution	86.42
maf	Drug-Related Side Effects and Adverse Reactions		Tobacco Smoke Pollution	58.01
maf	Edema	Signs and symptoms	Tobacco Smoke Pollution	81.75
maf	Fetal Growth Retardation	Fetal disease|Pathology (process)|Pregnancy complication	Tobacco Smoke Pollution	58.1
maf	Fibrosis	Pathology (process)	Tobacco Smoke Pollution	76.09
maf	Heart Diseases	Cardiovascular disease	Tobacco Smoke Pollution	77.35
maf	Hemorrhage	Pathology (process)	Tobacco Smoke Pollution	64.63
maf	Hyperplasia	Pathology (process)	Tobacco Smoke Pollution	123.78
maf	Hypertrophy	Pathology (anatomical condition)	Tobacco Smoke Pollution	81.1
maf	Infertility, Female	Urogenital disease (female)	Tobacco Smoke Pollution	64.98
maf	Infertility, Male	Urogenital disease (male)	Tobacco Smoke Pollution	78.87
maf	Inflammation	Pathology (process)	Tobacco Smoke Pollution	116.97
maf	Lung Neoplasms	Cancer|Respiratory tract disease	Tobacco Smoke Pollution	62.52
maf	Micronuclei, Chromosome-Defective	Pathology (process)	Tobacco Smoke Pollution	64.36
maf	Necrosis	Pathology (process)	Tobacco Smoke Pollution	151.13
maf	Neoplasms	Cancer	Tobacco Smoke Pollution	89.6
maf	Pancreatic Neoplasms	Cancer|Digestive system disease|Endocrine system disease	Tobacco Smoke Pollution	57.68
maf	Precancerous Conditions	Cancer	Tobacco Smoke Pollution	61.58
maf	Prenatal Exposure Delayed Effects	Pregnancy complication	Tobacco Smoke Pollution	126.42
maf	Urinary Bladder Neoplasms	Cancer|Urogenital disease (female)|Urogenital disease (male)	Tobacco Smoke Pollution	55.35
maf	Uterine Cervical Neoplasms	Cancer|Urogenital disease (female)	Tobacco Smoke Pollution	62.17
maf	Weight Gain	Signs and symptoms	Tobacco Smoke Pollution	68.15
maf	Weight Loss	Signs and symptoms	Tobacco Smoke Pollution	132.36
cyp4b1	Acute Kidney Injury	Urogenital disease (female)|Urogenital disease (male)	Smoke	59.21
cyp4b1	Atherosclerosis	Cardiovascular disease	Tobacco Smoke Pollution	52.49
cyp4b1	Atrophy	Pathology (anatomical condition)	Tobacco Smoke Pollution	53.51
cyp4b1	Breast Neoplasms	Cancer|Skin disease	Smoke	62.66
cyp4b1	Breast Neoplasms	Cancer|Skin disease	Tobacco Smoke Pollution	62.66
cyp4b1	Cardiovascular Diseases	Cardiovascular disease	Smoke	68.76
cyp4b1	Cardiovascular Diseases	Cardiovascular disease	Tobacco Smoke Pollution	68.76
cyp4b1	Cell Transformation, Neoplastic	Cancer|Pathology (process)	Smoke	51.88
cyp4b1	Cognition Disorders	Mental disorder	Smoke	61.45
cyp4b1	Drug-Induced Liver Injury	Digestive system disease	Smoke	139.25
cyp4b1	Drug-Related Side Effects and Adverse Reactions		Tobacco Smoke Pollution	79.89
cyp4b1	Edema	Signs and symptoms	Tobacco Smoke Pollution	67.12
cyp4b1	Fibrosis	Pathology (process)	Tobacco Smoke Pollution	71.97
cyp4b1	Heart Diseases	Cardiovascular disease	Tobacco Smoke Pollution	65.68
cyp4b1	Hyperplasia	Pathology (process)	Tobacco Smoke Pollution	119.34
cyp4b1	Hypertrophy	Pathology (anatomical condition)	Tobacco Smoke Pollution	91.39
cyp4b1	Infertility, Female	Urogenital disease (female)	Smoke	55.04
cyp4b1	Infertility, Female	Urogenital disease (female)	Tobacco Smoke Pollution	55.04
cyp4b1	Inflammation	Pathology (process)	Smoke	121.52
cyp4b1	Inflammation	Pathology (process)	Tobacco Smoke Pollution	121.52
cyp4b1	Learning Disorders	Mental disorder|Nervous system disease|Signs and symptoms	Smoke	64.99
cyp4b1	Lung Injury	Respiratory tract disease|Wounds and injuries	Tobacco Smoke Pollution	64.08
cyp4b1	Lung Neoplasms	Cancer|Respiratory tract disease	Smoke	52.06
cyp4b1	Lung Neoplasms	Cancer|Respiratory tract disease	Tobacco Smoke Pollution	52.06
cyp4b1	Micronuclei, Chromosome-Defective	Pathology (process)	Tobacco Smoke Pollution	64.55
cyp4b1	Necrosis	Pathology (process)	Tobacco Smoke Pollution	134.92
cyp4b1	Neoplasms	Cancer	Tobacco Smoke Pollution	51.42
cyp4b1	Non-alcoholic Fatty Liver Disease	Digestive system disease	Tobacco Smoke Pollution	69.16
cyp4b1	Precancerous Conditions	Cancer	Tobacco Smoke Pollution	83.12
cyp4b1	Prenatal Exposure Delayed Effects	Pregnancy complication	Smoke	117.46
cyp4b1	Prenatal Exposure Delayed Effects	Pregnancy complication	Tobacco Smoke Pollution	117.46
cyp4b1	Urinary Bladder Neoplasms	Cancer|Urogenital disease (female)|Urogenital disease (male)	Smoke	51.64
cyp4b1	Urinary Bladder Neoplasms	Cancer|Urogenital disease (female)|Urogenital disease (male)	Tobacco Smoke Pollution	51.64
cyp4b1	Weight Gain	Signs and symptoms	Tobacco Smoke Pollution	76.8
cyp4b1	Weight Loss	Signs and symptoms	Smoke	114.65
cyp4b1	Weight Loss	Signs and symptoms	Tobacco Smoke Pollution	114.65
ifit1	Abnormalities, Drug-Induced	Congenital abnormality	Tobacco Smoke Pollution	84.82
ifit1	Atherosclerosis	Cardiovascular disease	Tobacco Smoke Pollution	57.97
ifit1	Breast Neoplasms	Cancer|Skin disease	Tobacco Smoke Pollution	102.36
ifit1	Carcinoma, Squamous Cell	Cancer	Tobacco Smoke Pollution	54.76
ifit1	Cardiomegaly	Cardiovascular disease|Pathology (anatomical condition)	Tobacco Smoke Pollution	51.36
ifit1	Cardiovascular Diseases	Cardiovascular disease	Tobacco Smoke Pollution	69.47
ifit1	Chromosome Breakage	Pathology (process)	Tobacco Smoke Pollution	83.04
ifit1	Drug-Related Side Effects and Adverse Reactions		Tobacco Smoke Pollution	89.83
ifit1	Edema	Signs and symptoms	Tobacco Smoke Pollution	115.95
ifit1	Fibrosis	Pathology (process)	Tobacco Smoke Pollution	90.12
ifit1	Heart Diseases	Cardiovascular disease	Tobacco Smoke Pollution	89.54
ifit1	Hemolysis	Pathology (process)	Tobacco Smoke Pollution	63.06
ifit1	Hemorrhage	Pathology (process)	Tobacco Smoke Pollution	61.69
ifit1	Hyperplasia	Pathology (process)	Tobacco Smoke Pollution	172.29
ifit1	Hypertension	Cardiovascular disease	Tobacco Smoke Pollution	80.35
ifit1	Hypertrophy	Pathology (anatomical condition)	Tobacco Smoke Pollution	92.81
ifit1	Infertility, Female	Urogenital disease (female)	Tobacco Smoke Pollution	52.99
ifit1	Inflammation	Pathology (process)	Tobacco Smoke Pollution	172.4
ifit1	Lung Diseases	Respiratory tract disease	Tobacco Smoke Pollution	80.33
ifit1	Lung Injury	Respiratory tract disease|Wounds and injuries	Tobacco Smoke Pollution	75.01
ifit1	Lung Neoplasms	Cancer|Respiratory tract disease	Tobacco Smoke Pollution	100.3
ifit1	Metaplasia	Pathology (process)	Tobacco Smoke Pollution	53.23
ifit1	Micronuclei, Chromosome-Defective	Pathology (process)	Tobacco Smoke Pollution	112.26
ifit1	Necrosis	Pathology (process)	Tobacco Smoke Pollution	189.09
ifit1	Neoplasms	Cancer	Tobacco Smoke Pollution	113.73
ifit1	Non-alcoholic Fatty Liver Disease	Digestive system disease	Tobacco Smoke Pollution	66.47
ifit1	Pancreatic Neoplasms	Cancer|Digestive system disease|Endocrine system disease	Tobacco Smoke Pollution	59.29
ifit1	Pneumonia	Respiratory tract disease	Tobacco Smoke Pollution	70.53
ifit1	Precancerous Conditions	Cancer	Tobacco Smoke Pollution	58.79
ifit1	Prenatal Exposure Delayed Effects	Pregnancy complication	Tobacco Smoke Pollution	148.76
ifit1	Skin Diseases	Skin disease	Tobacco Smoke Pollution	54.76
ifit1	Skin Neoplasms	Cancer|Skin disease	Tobacco Smoke Pollution	50.92
ifit1	Urinary Bladder Neoplasms	Cancer|Urogenital disease (female)|Urogenital disease (male)	Tobacco Smoke Pollution	56.52
ifit1	Uterine Cervical Neoplasms	Cancer|Urogenital disease (female)	Tobacco Smoke Pollution	55.09
ifit1	Weight Gain	Signs and symptoms	Tobacco Smoke Pollution	89.94
ifit1	Weight Loss	Signs and symptoms	Tobacco Smoke Pollution	130.71
entpd7	Drug-Related Side Effects and Adverse Reactions		Tobacco Smoke Pollution	58.55
entpd7	Inflammation	Pathology (process)	Tobacco Smoke Pollution	55.9
entpd7	Necrosis	Pathology (process)	Tobacco Smoke Pollution	66.91
entpd7	Weight Loss	Signs and symptoms	Tobacco Smoke Pollution	60.84
sncg	Fibrosis	Pathology (process)	Tobacco Smoke Pollution	64.8
sncg	Hyperplasia	Pathology (process)	Tobacco Smoke Pollution	67.88
sncg	Hypertrophy	Pathology (anatomical condition)	Tobacco Smoke Pollution	59.35
sncg	Infertility, Female	Urogenital disease (female)	Tobacco Smoke Pollution	66.12
sncg	Infertility, Male	Urogenital disease (male)	Tobacco Smoke Pollution	68.53
sncg	Inflammation	Pathology (process)	Tobacco Smoke Pollution	66.3
sncg	Lung Neoplasms	Cancer|Respiratory tract disease	Tobacco Smoke Pollution	60.58
sncg	Micronuclei, Chromosome-Defective	Pathology (process)	Tobacco Smoke Pollution	54.28
sncg	Necrosis	Pathology (process)	Tobacco Smoke Pollution	75.26
sncg	Neoplasms	Cancer	Tobacco Smoke Pollution	58.87
sncg	Prenatal Exposure Delayed Effects	Pregnancy complication	Tobacco Smoke Pollution	64.43
sncg	Weight Loss	Signs and symptoms	Tobacco Smoke Pollution	56.23
atf2	Abnormalities, Drug-Induced	Congenital abnormality	Smoke	93.19
atf2	Abnormalities, Drug-Induced	Congenital abnormality	Tobacco Smoke Pollution	93.19
atf2	Acute Kidney Injury	Urogenital disease (female)|Urogenital disease (male)	Smoke	81.18
atf2	Anorexia	Signs and symptoms	Smoke	59.44
atf2	Anxiety Disorders	Mental disorder	Tobacco Smoke Pollution	60.18
atf2	Atherosclerosis	Cardiovascular disease	Tobacco Smoke Pollution	66.4
atf2	Atrophy	Pathology (anatomical condition)	Tobacco Smoke Pollution	79.98
atf2	Bradycardia	Cardiovascular disease|Pathology (process)	Smoke	58.34
atf2	Breast Neoplasms	Cancer|Skin disease	Smoke	81.02
atf2	Breast Neoplasms	Cancer|Skin disease	Tobacco Smoke Pollution	81.02
atf2	Carcinoma, Squamous Cell	Cancer	Tobacco Smoke Pollution	55.41
atf2	Cardiomegaly	Cardiovascular disease|Pathology (anatomical condition)	Tobacco Smoke Pollution	79.18
atf2	Cardiovascular Diseases	Cardiovascular disease	Smoke	110.62
atf2	Cardiovascular Diseases	Cardiovascular disease	Tobacco Smoke Pollution	110.62
atf2	Cell Transformation, Neoplastic	Cancer|Pathology (process)	Smoke	92.3
atf2	Chromosome Aberrations	Pathology (process)	Smoke	54.26
atf2	Chromosome Breakage	Pathology (process)	Tobacco Smoke Pollution	79.17
atf2	Cognition Disorders	Mental disorder	Smoke	140.26
atf2	Death	Pathology (process)	Smoke	66.32
atf2	Death	Pathology (process)	Tobacco Smoke Pollution	66.32
atf2	Depressive Disorder	Mental disorder	Smoke	84.34
atf2	Drug-Induced Liver Injury	Digestive system disease	Smoke	210.96
atf2	Drug-Related Side Effects and Adverse Reactions		Tobacco Smoke Pollution	105.11
atf2	Dyslipidemias	Metabolic disease	Tobacco Smoke Pollution	61.2
atf2	Edema	Signs and symptoms	Tobacco Smoke Pollution	127.54
atf2	Embryo Loss	Pathology (process)|Pregnancy complication	Tobacco Smoke Pollution	69.85
atf2	Eye Diseases	Eye disease	Smoke	51.08
atf2	Fetal Growth Retardation	Fetal disease|Pathology (process)|Pregnancy complication	Smoke	80.17
atf2	Fetal Growth Retardation	Fetal disease|Pathology (process)|Pregnancy complication	Tobacco Smoke Pollution	80.17
atf2	Fibrosis	Pathology (process)	Tobacco Smoke Pollution	106.72
atf2	Heart Defects, Congenital	Cardiovascular disease|Congenital abnormality	Tobacco Smoke Pollution	53.16
atf2	Heart Diseases	Cardiovascular disease	Tobacco Smoke Pollution	111.89
atf2	Heart Failure	Cardiovascular disease	Smoke	55.5
atf2	Hemolysis	Pathology (process)	Tobacco Smoke Pollution	51.28
atf2	Hemorrhage	Pathology (process)	Smoke	85.47
atf2	Hemorrhage	Pathology (process)	Tobacco Smoke Pollution	85.47
atf2	Hyperplasia	Pathology (process)	Tobacco Smoke Pollution	130.01
atf2	Hypertension	Cardiovascular disease	Tobacco Smoke Pollution	116.6
atf2	Hypertrophy	Pathology (anatomical condition)	Tobacco Smoke Pollution	88.33
atf2	Infertility, Female	Urogenital disease (female)	Smoke	69.61
atf2	Infertility, Female	Urogenital disease (female)	Tobacco Smoke Pollution	69.61
atf2	Infertility, Male	Urogenital disease (male)	Tobacco Smoke Pollution	85.75
atf2	Inflammation	Pathology (process)	Smoke	211.47
atf2	Inflammation	Pathology (process)	Tobacco Smoke Pollution	211.47
atf2	Learning Disorders	Mental disorder|Nervous system disease|Signs and symptoms	Smoke	129.15
atf2	Lung Diseases	Respiratory tract disease	Tobacco Smoke Pollution	80.47
atf2	Lung Injury	Respiratory tract disease|Wounds and injuries	Tobacco Smoke Pollution	80.15
atf2	Lung Neoplasms	Cancer|Respiratory tract disease	Smoke	89.81
atf2	Lung Neoplasms	Cancer|Respiratory tract disease	Tobacco Smoke Pollution	89.81
atf2	Micronuclei, Chromosome-Defective	Pathology (process)	Tobacco Smoke Pollution	106.52
atf2	Nausea	Signs and symptoms	Smoke	75.11
atf2	Necrosis	Pathology (process)	Tobacco Smoke Pollution	239.78
atf2	Neoplasm Invasiveness	Cancer|Pathology (process)	Tobacco Smoke Pollution	99.28
atf2	Neoplasms	Cancer	Tobacco Smoke Pollution	122.73
atf2	Neural Tube Defects	Congenital abnormality|Nervous system disease	Smoke	79.25
atf2	Non-alcoholic Fatty Liver Disease	Digestive system disease	Tobacco Smoke Pollution	54.26
atf2	Ovarian Diseases	Endocrine system disease|Urogenital disease (female)	Smoke	56.48
atf2	Pain	Nervous system disease|Signs and symptoms	Smoke	65.01
atf2	Pancreatic Neoplasms	Cancer|Digestive system disease|Endocrine system disease	Tobacco Smoke Pollution	55.86
atf2	Peripheral Nervous System Diseases	Nervous system disease	Smoke	68.13
atf2	Pneumonia	Respiratory tract disease	Smoke	62.49
atf2	Pneumonia	Respiratory tract disease	Tobacco Smoke Pollution	62.49
atf2	Precancerous Conditions	Cancer	Tobacco Smoke Pollution	58.96
atf2	Prenatal Exposure Delayed Effects	Pregnancy complication	Smoke	144.79
atf2	Prenatal Exposure Delayed Effects	Pregnancy complication	Tobacco Smoke Pollution	144.79
atf2	Pulmonary Edema	Respiratory tract disease	Smoke	66.76
atf2	Pulmonary Fibrosis	Respiratory tract disease	Smoke	52.52
atf2	Renal Insufficiency	Urogenital disease (female)|Urogenital disease (male)	Smoke	67.38
atf2	Skin Diseases	Skin disease	Tobacco Smoke Pollution	67.41
atf2	Urinary Bladder Neoplasms	Cancer|Urogenital disease (female)|Urogenital disease (male)	Smoke	56.58
atf2	Urinary Bladder Neoplasms	Cancer|Urogenital disease (female)|Urogenital disease (male)	Tobacco Smoke Pollution	56.58
atf2	Uterine Cervical Neoplasms	Cancer|Urogenital disease (female)	Tobacco Smoke Pollution	62.32
atf2	Weight Gain	Signs and symptoms	Tobacco Smoke Pollution	97.14
atf2	Weight Loss	Signs and symptoms	Smoke	153.07
atf2	Weight Loss	Signs and symptoms	Tobacco Smoke Pollution	153.07
hist1h4h	Breast Neoplasms	Cancer|Skin disease	Smoke	67.71
hist1h4h	Drug-Induced Liver Injury	Digestive system disease	Smoke	73.54
hist1h4h	Inflammation	Pathology (process)	Smoke	72.31
hist1h4h	Weight Loss	Signs and symptoms	Smoke	61.97
med6	Hyperplasia	Pathology (process)	Tobacco Smoke Pollution	61.83
med6	Inflammation	Pathology (process)	Tobacco Smoke Pollution	51.39
med6	Micronuclei, Chromosome-Defective	Pathology (process)	Tobacco Smoke Pollution	50.91
med6	Necrosis	Pathology (process)	Tobacco Smoke Pollution	62.21
homez	Necrosis	Pathology (process)	Tobacco Smoke Pollution	54.63
homez	Prenatal Exposure Delayed Effects	Pregnancy complication	Tobacco Smoke Pollution	60.2
homez	Weight Loss	Signs and symptoms	Tobacco Smoke Pollution	52.08
crp	Abnormalities, Drug-Induced	Congenital abnormality	Smoke	62.66
crp	Abnormalities, Drug-Induced	Congenital abnormality	Tobacco Smoke Pollution	62.66
crp	Acute Kidney Injury	Urogenital disease (female)|Urogenital disease (male)	Smoke	158.97
crp	Asthma	Immune system disease|Respiratory tract disease	Smoke	54.71
crp	Asthma	Immune system disease|Respiratory tract disease	Tobacco Smoke Pollution	54.71
crp	Atherosclerosis	Cardiovascular disease	Tobacco Smoke Pollution	132.1
crp	Atrophy	Pathology (anatomical condition)	Tobacco Smoke Pollution	97.91
crp	Birth Weight	Signs and symptoms	Tobacco Smoke Pollution	54.21
crp	Breast Neoplasms	Cancer|Skin disease	Smoke	85.15
crp	Breast Neoplasms	Cancer|Skin disease	Tobacco Smoke Pollution	85.15
crp	Cardiomegaly	Cardiovascular disease|Pathology (anatomical condition)	Tobacco Smoke Pollution	75.42
crp	Cardiovascular Diseases	Cardiovascular disease	Smoke	168.06
crp	Cardiovascular Diseases	Cardiovascular disease	Tobacco Smoke Pollution	168.06
crp	Cell Transformation, Neoplastic	Cancer|Pathology (process)	Smoke	82.58
crp	Chromosome Aberrations	Pathology (process)	Smoke	65.53
crp	Chromosome Breakage	Pathology (process)	Tobacco Smoke Pollution	63.31
crp	Cognition Disorders	Mental disorder	Smoke	131.17
crp	Coronary Artery Disease	Cardiovascular disease	Tobacco Smoke Pollution	51.66
crp	Coronary Disease	Cardiovascular disease	Smoke	60.93
crp	Death	Pathology (process)	Smoke	75.16
crp	Death	Pathology (process)	Tobacco Smoke Pollution	75.16
crp	Depressive Disorder	Mental disorder	Smoke	80.9
crp	Diabetes Mellitus	Endocrine system disease|Metabolic disease	Tobacco Smoke Pollution	59.74
crp	Drug-Induced Liver Injury	Digestive system disease	Smoke	253.92
crp	Drug-Related Side Effects and Adverse Reactions		Tobacco Smoke Pollution	121.12
crp	Dyslipidemias	Metabolic disease	Tobacco Smoke Pollution	129.47
crp	Edema	Signs and symptoms	Tobacco Smoke Pollution	153.59
crp	Eye Diseases	Eye disease	Smoke	72.04
crp	Fetal Growth Retardation	Fetal disease|Pathology (process)|Pregnancy complication	Smoke	80.59
crp	Fetal Growth Retardation	Fetal disease|Pathology (process)|Pregnancy complication	Tobacco Smoke Pollution	80.59
crp	Fibrosis	Pathology (process)	Tobacco Smoke Pollution	120.22
crp	Growth Disorders	Pathology (process)	Tobacco Smoke Pollution	52.06
crp	Heart Defects, Congenital	Cardiovascular disease|Congenital abnormality	Tobacco Smoke Pollution	56.03
crp	Heart Diseases	Cardiovascular disease	Tobacco Smoke Pollution	146.46
crp	Heart Failure	Cardiovascular disease	Smoke	76.6
crp	Hemolysis	Pathology (process)	Tobacco Smoke Pollution	61.54
crp	Hemorrhage	Pathology (process)	Smoke	91.57
crp	Hemorrhage	Pathology (process)	Tobacco Smoke Pollution	91.57
crp	Hyperplasia	Pathology (process)	Tobacco Smoke Pollution	148.76
crp	Hypertension	Cardiovascular disease	Tobacco Smoke Pollution	162.41
crp	Hypertrophy	Pathology (anatomical condition)	Tobacco Smoke Pollution	114.51
crp	Infertility, Female	Urogenital disease (female)	Smoke	55.4
crp	Infertility, Female	Urogenital disease (female)	Tobacco Smoke Pollution	55.4
crp	Infertility, Male	Urogenital disease (male)	Tobacco Smoke Pollution	72.38
crp	Inflammation	Pathology (process)	Smoke	272.7
crp	Inflammation	Pathology (process)	Tobacco Smoke Pollution	272.7
crp	Learning Disorders	Mental disorder|Nervous system disease|Signs and symptoms	Smoke	99.38
crp	Lung Diseases	Respiratory tract disease	Tobacco Smoke Pollution	74.87
crp	Lung Injury	Respiratory tract disease|Wounds and injuries	Tobacco Smoke Pollution	63.46
crp	Lung Neoplasms	Cancer|Respiratory tract disease	Smoke	86.53
crp	Lung Neoplasms	Cancer|Respiratory tract disease	Tobacco Smoke Pollution	86.53
crp	Micronuclei, Chromosome-Defective	Pathology (process)	Tobacco Smoke Pollution	89.5
crp	Nausea	Signs and symptoms	Smoke	73.64
crp	Necrosis	Pathology (process)	Tobacco Smoke Pollution	233.36
crp	Neoplasm Invasiveness	Cancer|Pathology (process)	Tobacco Smoke Pollution	63.79
crp	Neoplasms	Cancer	Tobacco Smoke Pollution	98.93
crp	Neural Tube Defects	Congenital abnormality|Nervous system disease	Smoke	88.13
crp	Non-alcoholic Fatty Liver Disease	Digestive system disease	Tobacco Smoke Pollution	78.25
crp	Pain	Nervous system disease|Signs and symptoms	Smoke	129.44
crp	Pancreatic Neoplasms	Cancer|Digestive system disease|Endocrine system disease	Tobacco Smoke Pollution	52.38
crp	Peripheral Nervous System Diseases	Nervous system disease	Smoke	89.76
crp	Pneumonia	Respiratory tract disease	Smoke	61.46
crp	Pneumonia	Respiratory tract disease	Tobacco Smoke Pollution	61.46
crp	Postoperative Complications	Pathology (process)	Smoke	55.66
crp	Precancerous Conditions	Cancer	Tobacco Smoke Pollution	82.14
crp	Premature Birth	Pregnancy complication	Tobacco Smoke Pollution	65.14
crp	Prenatal Exposure Delayed Effects	Pregnancy complication	Smoke	163.74
crp	Prenatal Exposure Delayed Effects	Pregnancy complication	Tobacco Smoke Pollution	163.74
crp	Pulmonary Edema	Respiratory tract disease	Smoke	73.98
crp	Pulmonary Fibrosis	Respiratory tract disease	Smoke	54.11
crp	Renal Insufficiency	Urogenital disease (female)|Urogenital disease (male)	Smoke	112.31
crp	Vascular Diseases	Cardiovascular disease	Tobacco Smoke Pollution	78.93
crp	Venous Thrombosis	Cardiovascular disease	Smoke	60.92
crp	Weight Gain	Signs and symptoms	Tobacco Smoke Pollution	125.38
crp	Weight Loss	Signs and symptoms	Smoke	176.09
crp	Weight Loss	Signs and symptoms	Tobacco Smoke Pollution	176.09
krt19	Abnormalities, Drug-Induced	Congenital abnormality	Smoke	115.11
krt19	Abnormalities, Drug-Induced	Congenital abnormality	Tobacco Smoke Pollution	115.11
krt19	Acute Kidney Injury	Urogenital disease (female)|Urogenital disease (male)	Smoke	70.17
krt19	Atherosclerosis	Cardiovascular disease	Tobacco Smoke Pollution	58.01
krt19	Atrophy	Pathology (anatomical condition)	Tobacco Smoke Pollution	74.84
krt19	Breast Neoplasms	Cancer|Skin disease	Smoke	90.03
krt19	Breast Neoplasms	Cancer|Skin disease	Tobacco Smoke Pollution	90.03
krt19	Carcinoma, Squamous Cell	Cancer	Tobacco Smoke Pollution	66.94
krt19	Cardiovascular Diseases	Cardiovascular disease	Smoke	76.48
krt19	Cardiovascular Diseases	Cardiovascular disease	Tobacco Smoke Pollution	76.48
krt19	Cell Transformation, Neoplastic	Cancer|Pathology (process)	Smoke	104.23
krt19	Chromosome Breakage	Pathology (process)	Tobacco Smoke Pollution	73.92
krt19	Cognition Disorders	Mental disorder	Smoke	64.99
krt19	Drug-Induced Liver Injury	Digestive system disease	Smoke	185.09
krt19	Drug-Related Side Effects and Adverse Reactions		Tobacco Smoke Pollution	68.97
krt19	Edema	Signs and symptoms	Tobacco Smoke Pollution	92.25
krt19	Embryo Loss	Pathology (process)|Pregnancy complication	Tobacco Smoke Pollution	69.46
krt19	Fetal Growth Retardation	Fetal disease|Pathology (process)|Pregnancy complication	Smoke	79.69
krt19	Fetal Growth Retardation	Fetal disease|Pathology (process)|Pregnancy complication	Tobacco Smoke Pollution	79.69
krt19	Fibrosis	Pathology (process)	Tobacco Smoke Pollution	119.47
krt19	Heart Defects, Congenital	Cardiovascular disease|Congenital abnormality	Tobacco Smoke Pollution	66.04
krt19	Heart Diseases	Cardiovascular disease	Tobacco Smoke Pollution	75.64
krt19	Heart Failure	Cardiovascular disease	Smoke	51.66
krt19	Hemorrhage	Pathology (process)	Smoke	61.19
krt19	Hemorrhage	Pathology (process)	Tobacco Smoke Pollution	61.19
krt19	Hyperplasia	Pathology (process)	Tobacco Smoke Pollution	152.37
krt19	Hypertension	Cardiovascular disease	Tobacco Smoke Pollution	60.82
krt19	Hypertrophy	Pathology (anatomical condition)	Tobacco Smoke Pollution	78.42
krt19	Infertility, Female	Urogenital disease (female)	Smoke	79.22
krt19	Infertility, Female	Urogenital disease (female)	Tobacco Smoke Pollution	79.22
krt19	Infertility, Male	Urogenital disease (male)	Tobacco Smoke Pollution	80.62
krt19	Inflammation	Pathology (process)	Smoke	183.74
krt19	Inflammation	Pathology (process)	Tobacco Smoke Pollution	183.74
krt19	Learning Disorders	Mental disorder|Nervous system disease|Signs and symptoms	Smoke	80.98
krt19	Lung Diseases	Respiratory tract disease	Tobacco Smoke Pollution	71.27
krt19	Lung Injury	Respiratory tract disease|Wounds and injuries	Tobacco Smoke Pollution	62.01
krt19	Lung Neoplasms	Cancer|Respiratory tract disease	Smoke	127.82
krt19	Lung Neoplasms	Cancer|Respiratory tract disease	Tobacco Smoke Pollution	127.82
krt19	Micronuclei, Chromosome-Defective	Pathology (process)	Tobacco Smoke Pollution	110.52
krt19	Necrosis	Pathology (process)	Tobacco Smoke Pollution	185.87
krt19	Neoplasm Invasiveness	Cancer|Pathology (process)	Tobacco Smoke Pollution	56.44
krt19	Neoplasms	Cancer	Tobacco Smoke Pollution	138.48
krt19	Neural Tube Defects	Congenital abnormality|Nervous system disease	Smoke	74.15
krt19	Non-alcoholic Fatty Liver Disease	Digestive system disease	Tobacco Smoke Pollution	62.82
krt19	Ovarian Diseases	Endocrine system disease|Urogenital disease (female)	Smoke	61.69
krt19	Pancreatic Neoplasms	Cancer|Digestive system disease|Endocrine system disease	Tobacco Smoke Pollution	55.45
krt19	Peripheral Nervous System Diseases	Nervous system disease	Smoke	56.34
krt19	Pneumonia	Respiratory tract disease	Smoke	62.04
krt19	Pneumonia	Respiratory tract disease	Tobacco Smoke Pollution	62.04
krt19	Precancerous Conditions	Cancer	Tobacco Smoke Pollution	98.97
krt19	Prenatal Exposure Delayed Effects	Pregnancy complication	Smoke	152.89
krt19	Prenatal Exposure Delayed Effects	Pregnancy complication	Tobacco Smoke Pollution	152.89
krt19	Pulmonary Edema	Respiratory tract disease	Smoke	50.09
krt19	Pulmonary Fibrosis	Respiratory tract disease	Smoke	52.16
krt19	Urinary Bladder Neoplasms	Cancer|Urogenital disease (female)|Urogenital disease (male)	Smoke	52.5
krt19	Urinary Bladder Neoplasms	Cancer|Urogenital disease (female)|Urogenital disease (male)	Tobacco Smoke Pollution	52.5
krt19	Uterine Cervical Neoplasms	Cancer|Urogenital disease (female)	Tobacco Smoke Pollution	66.96
krt19	Weight Gain	Signs and symptoms	Tobacco Smoke Pollution	84.05
krt19	Weight Loss	Signs and symptoms	Smoke	156.39
krt19	Weight Loss	Signs and symptoms	Tobacco Smoke Pollution	156.39
cdca8	Abnormalities, Drug-Induced	Congenital abnormality	Tobacco Smoke Pollution	76.15
cdca8	Atrophy	Pathology (anatomical condition)	Tobacco Smoke Pollution	73.43
cdca8	Breast Neoplasms	Cancer|Skin disease	Tobacco Smoke Pollution	96.2
cdca8	Cardiovascular Diseases	Cardiovascular disease	Tobacco Smoke Pollution	78.51
cdca8	Chromosome Breakage	Pathology (process)	Tobacco Smoke Pollution	76.91
cdca8	Drug-Related Side Effects and Adverse Reactions		Tobacco Smoke Pollution	81.53
cdca8	Edema	Signs and symptoms	Tobacco Smoke Pollution	87.63
cdca8	Embryo Loss	Pathology (process)|Pregnancy complication	Tobacco Smoke Pollution	50.95
cdca8	Fetal Growth Retardation	Fetal disease|Pathology (process)|Pregnancy complication	Tobacco Smoke Pollution	83.64
cdca8	Fibrosis	Pathology (process)	Tobacco Smoke Pollution	82.02
cdca8	Heart Diseases	Cardiovascular disease	Tobacco Smoke Pollution	66.89
cdca8	Hyperplasia	Pathology (process)	Tobacco Smoke Pollution	136.02
cdca8	Hypertension	Cardiovascular disease	Tobacco Smoke Pollution	60.83
cdca8	Hypertrophy	Pathology (anatomical condition)	Tobacco Smoke Pollution	87.49
cdca8	Infertility, Female	Urogenital disease (female)	Tobacco Smoke Pollution	65.96
cdca8	Infertility, Male	Urogenital disease (male)	Tobacco Smoke Pollution	70.5
cdca8	Inflammation	Pathology (process)	Tobacco Smoke Pollution	149.89
cdca8	Lung Diseases	Respiratory tract disease	Tobacco Smoke Pollution	80.31
cdca8	Lung Injury	Respiratory tract disease|Wounds and injuries	Tobacco Smoke Pollution	69.7
cdca8	Lung Neoplasms	Cancer|Respiratory tract disease	Tobacco Smoke Pollution	95.4
cdca8	Micronuclei, Chromosome-Defective	Pathology (process)	Tobacco Smoke Pollution	123.89
cdca8	Necrosis	Pathology (process)	Tobacco Smoke Pollution	186.68
cdca8	Neoplasms	Cancer	Tobacco Smoke Pollution	100.02
cdca8	Pneumonia	Respiratory tract disease	Tobacco Smoke Pollution	61.87
cdca8	Precancerous Conditions	Cancer	Tobacco Smoke Pollution	75.62
cdca8	Prenatal Exposure Delayed Effects	Pregnancy complication	Tobacco Smoke Pollution	163.56
cdca8	Skin Diseases	Skin disease	Tobacco Smoke Pollution	54.13
cdca8	Skin Neoplasms	Cancer|Skin disease	Tobacco Smoke Pollution	50.13
cdca8	Weight Gain	Signs and symptoms	Tobacco Smoke Pollution	57.16
cdca8	Weight Loss	Signs and symptoms	Tobacco Smoke Pollution	130.42
glb1	Atherosclerosis	Cardiovascular disease	Tobacco Smoke Pollution	53.01
glb1	Atrophy	Pathology (anatomical condition)	Tobacco Smoke Pollution	57.79
glb1	Breast Neoplasms	Cancer|Skin disease	Tobacco Smoke Pollution	56.93
glb1	Cardiomegaly	Cardiovascular disease|Pathology (anatomical condition)	Tobacco Smoke Pollution	59.21
glb1	Cardiovascular Diseases	Cardiovascular disease	Tobacco Smoke Pollution	70.81
glb1	Chromosome Breakage	Pathology (process)	Tobacco Smoke Pollution	50.5
glb1	Drug-Related Side Effects and Adverse Reactions		Tobacco Smoke Pollution	65.35
glb1	Dyslipidemias	Metabolic disease	Tobacco Smoke Pollution	72.4
glb1	Edema	Signs and symptoms	Tobacco Smoke Pollution	79
glb1	Embryo Loss	Pathology (process)|Pregnancy complication	Tobacco Smoke Pollution	53.97
glb1	Fibrosis	Pathology (process)	Tobacco Smoke Pollution	88
glb1	Heart Defects, Congenital	Cardiovascular disease|Congenital abnormality	Tobacco Smoke Pollution	53.18
glb1	Heart Diseases	Cardiovascular disease	Tobacco Smoke Pollution	60.07
glb1	Hemorrhage	Pathology (process)	Tobacco Smoke Pollution	53.73
glb1	Hyperplasia	Pathology (process)	Tobacco Smoke Pollution	124.83
glb1	Hypertension	Cardiovascular disease	Tobacco Smoke Pollution	74.96
glb1	Hypertrophy	Pathology (anatomical condition)	Tobacco Smoke Pollution	103.81
glb1	Infertility, Male	Urogenital disease (male)	Tobacco Smoke Pollution	65.14
glb1	Inflammation	Pathology (process)	Tobacco Smoke Pollution	118.05
glb1	Micronuclei, Chromosome-Defective	Pathology (process)	Tobacco Smoke Pollution	56.14
glb1	Necrosis	Pathology (process)	Tobacco Smoke Pollution	133.62
glb1	Neoplasms	Cancer	Tobacco Smoke Pollution	57.21
glb1	Non-alcoholic Fatty Liver Disease	Digestive system disease	Tobacco Smoke Pollution	59.08
glb1	Prenatal Exposure Delayed Effects	Pregnancy complication	Tobacco Smoke Pollution	71.95
glb1	Uterine Cervical Neoplasms	Cancer|Urogenital disease (female)	Tobacco Smoke Pollution	50.46
glb1	Weight Gain	Signs and symptoms	Tobacco Smoke Pollution	66.04
glb1	Weight Loss	Signs and symptoms	Tobacco Smoke Pollution	88.83
