# Supplementary material for: Ensemble of rankers for efficient gene signature extraction in smoke exposure classification
Source: BMC Bioinformatics. 2018 Mar 8;19(Suppl 2):48. doi: 10.1186/s12859-018-2035-3 (PMC5850943; doi:10.1186/s12859-018-2035-3)
Supplement: Supplementary file 5 — Gene-disease-chemical of LASSO-LARS signature in FSvsNS. Gene-disease-chemical association studies for gene signature predicted by LASSO-LARS method for former smokers versus never smokers case study. (CSV 15 kb) [file 12859_2018_2035_MOESM5_ESM.csv]

# Input	DiseaseName	DiseaseCategories	InferenceChemicalName	InferenceScore
ptprb	Fibrosis	Pathology (process)	Tobacco Smoke Pollution	62.66
ptprb	Hyperplasia	Pathology (process)	Tobacco Smoke Pollution	65.97
ptprb	Inflammation	Pathology (process)	Tobacco Smoke Pollution	74.92
ptprb	Lung Diseases	Respiratory tract disease	Tobacco Smoke Pollution	52.1
ptprb	Lung Neoplasms	Cancer|Respiratory tract disease	Tobacco Smoke Pollution	59.46
ptprb	Micronuclei, Chromosome-Defective	Pathology (process)	Tobacco Smoke Pollution	56.62
ptprb	Necrosis	Pathology (process)	Tobacco Smoke Pollution	99.18
ptprb	Prenatal Exposure Delayed Effects	Pregnancy complication	Tobacco Smoke Pollution	77.67
ptprb	Weight Loss	Signs and symptoms	Tobacco Smoke Pollution	63.85
ptpn14	Chromosome Breakage	Pathology (process)	Tobacco Smoke Pollution	52.41
ptpn14	Hyperplasia	Pathology (process)	Tobacco Smoke Pollution	69.17
ptpn14	Inflammation	Pathology (process)	Tobacco Smoke Pollution	81.26
ptpn14	Micronuclei, Chromosome-Defective	Pathology (process)	Tobacco Smoke Pollution	70.75
ptpn14	Necrosis	Pathology (process)	Tobacco Smoke Pollution	68.62
ptpn14	Prenatal Exposure Delayed Effects	Pregnancy complication	Tobacco Smoke Pollution	65.72
ptpn14	Weight Loss	Signs and symptoms	Tobacco Smoke Pollution	71.32
hsd11b1	Abnormalities, Drug-Induced	Congenital abnormality	Tobacco Smoke Pollution	98.48
hsd11b1	Adenoma	Cancer	Tobacco Smoke Pollution	52.23
hsd11b1	Anxiety Disorders	Mental disorder	Tobacco Smoke Pollution	54.9
hsd11b1	Atherosclerosis	Cardiovascular disease	Tobacco Smoke Pollution	80.29
hsd11b1	Atrophy	Pathology (anatomical condition)	Tobacco Smoke Pollution	92.54
hsd11b1	Breast Neoplasms	Cancer|Skin disease	Tobacco Smoke Pollution	83.46
hsd11b1	Cardiomegaly	Cardiovascular disease|Pathology (anatomical condition)	Tobacco Smoke Pollution	50.56
hsd11b1	Cardiovascular Diseases	Cardiovascular disease	Tobacco Smoke Pollution	81.75
hsd11b1	Chromosome Breakage	Pathology (process)	Tobacco Smoke Pollution	56.02
hsd11b1	Drug-Related Side Effects and Adverse Reactions		Tobacco Smoke Pollution	108.34
hsd11b1	Dyslipidemias	Metabolic disease	Tobacco Smoke Pollution	69.42
hsd11b1	Edema	Signs and symptoms	Tobacco Smoke Pollution	115.18
hsd11b1	Embryo Loss	Pathology (process)|Pregnancy complication	Tobacco Smoke Pollution	56.07
hsd11b1	Fetal Growth Retardation	Fetal disease|Pathology (process)|Pregnancy complication	Tobacco Smoke Pollution	74.53
hsd11b1	Fibrosis	Pathology (process)	Tobacco Smoke Pollution	119.52
hsd11b1	Growth Disorders	Pathology (process)	Tobacco Smoke Pollution	52.72
hsd11b1	Heart Defects, Congenital	Cardiovascular disease|Congenital abnormality	Tobacco Smoke Pollution	53.25
hsd11b1	Heart Diseases	Cardiovascular disease	Tobacco Smoke Pollution	101.99
hsd11b1	Hemorrhage	Pathology (process)	Tobacco Smoke Pollution	78.22
hsd11b1	Hyperplasia	Pathology (process)	Tobacco Smoke Pollution	173.42
hsd11b1	Hypertension	Cardiovascular disease	Tobacco Smoke Pollution	122.75
hsd11b1	Hypertrophy	Pathology (anatomical condition)	Tobacco Smoke Pollution	86.66
hsd11b1	Infertility, Female	Urogenital disease (female)	Tobacco Smoke Pollution	74.54
hsd11b1	Infertility, Male	Urogenital disease (male)	Tobacco Smoke Pollution	106.76
hsd11b1	Inflammation	Pathology (process)	Tobacco Smoke Pollution	147.89
hsd11b1	Lung Diseases	Respiratory tract disease	Tobacco Smoke Pollution	58.21
hsd11b1	Lung Injury	Respiratory tract disease|Wounds and injuries	Tobacco Smoke Pollution	61.69
hsd11b1	Lung Neoplasms	Cancer|Respiratory tract disease	Tobacco Smoke Pollution	105.67
hsd11b1	Micronuclei, Chromosome-Defective	Pathology (process)	Tobacco Smoke Pollution	89.96
hsd11b1	Necrosis	Pathology (process)	Tobacco Smoke Pollution	252.73
hsd11b1	Neoplasms	Cancer	Tobacco Smoke Pollution	100.31
hsd11b1	Non-alcoholic Fatty Liver Disease	Digestive system disease	Tobacco Smoke Pollution	71.78
hsd11b1	Pancreatic Neoplasms	Cancer|Digestive system disease|Endocrine system disease	Tobacco Smoke Pollution	51.1
hsd11b1	Pneumonia	Respiratory tract disease	Tobacco Smoke Pollution	53.51
hsd11b1	Precancerous Conditions	Cancer	Tobacco Smoke Pollution	87.53
hsd11b1	Prenatal Exposure Delayed Effects	Pregnancy complication	Tobacco Smoke Pollution	158.87
hsd11b1	Skin Neoplasms	Cancer|Skin disease	Tobacco Smoke Pollution	54.51
hsd11b1	Urinary Bladder Neoplasms	Cancer|Urogenital disease (female)|Urogenital disease (male)	Tobacco Smoke Pollution	51.33
hsd11b1	Vascular Diseases	Cardiovascular disease	Tobacco Smoke Pollution	56.1
hsd11b1	Weight Gain	Signs and symptoms	Tobacco Smoke Pollution	105.04
hsd11b1	Weight Loss	Signs and symptoms	Tobacco Smoke Pollution	156.65
2-Sep	Fibrosis	Pathology (process)	Tobacco Smoke Pollution	57.26
2-Sep	Hyperplasia	Pathology (process)	Tobacco Smoke Pollution	60.55
2-Sep	Inflammation	Pathology (process)	Tobacco Smoke Pollution	61.09
2-Sep	Necrosis	Pathology (process)	Tobacco Smoke Pollution	83.98
pbk	Abnormalities, Drug-Induced	Congenital abnormality	Tobacco Smoke Pollution	85.73
pbk	Adenoma	Cancer	Tobacco Smoke Pollution	56.27
pbk	Atherosclerosis	Cardiovascular disease	Tobacco Smoke Pollution	54.58
pbk	Atrophy	Pathology (anatomical condition)	Tobacco Smoke Pollution	70.26
pbk	Breast Neoplasms	Cancer|Skin disease	Tobacco Smoke Pollution	96.66
pbk	Cardiovascular Diseases	Cardiovascular disease	Tobacco Smoke Pollution	87.13
pbk	Chromosome Breakage	Pathology (process)	Tobacco Smoke Pollution	68.81
pbk	Drug-Related Side Effects and Adverse Reactions		Tobacco Smoke Pollution	69.18
pbk	Edema	Signs and symptoms	Tobacco Smoke Pollution	64.1
pbk	Fetal Growth Retardation	Fetal disease|Pathology (process)|Pregnancy complication	Tobacco Smoke Pollution	75.22
pbk	Fibrosis	Pathology (process)	Tobacco Smoke Pollution	123.63
pbk	Hyperplasia	Pathology (process)	Tobacco Smoke Pollution	106.05
pbk	Hypertension	Cardiovascular disease	Tobacco Smoke Pollution	56.13
pbk	Hypertrophy	Pathology (anatomical condition)	Tobacco Smoke Pollution	103.86
pbk	Infertility, Female	Urogenital disease (female)	Tobacco Smoke Pollution	78.75
pbk	Infertility, Male	Urogenital disease (male)	Tobacco Smoke Pollution	86.22
pbk	Inflammation	Pathology (process)	Tobacco Smoke Pollution	144.58
pbk	Lung Diseases	Respiratory tract disease	Tobacco Smoke Pollution	72.07
pbk	Lung Injury	Respiratory tract disease|Wounds and injuries	Tobacco Smoke Pollution	57.59
pbk	Lung Neoplasms	Cancer|Respiratory tract disease	Tobacco Smoke Pollution	105.69
pbk	Micronuclei, Chromosome-Defective	Pathology (process)	Tobacco Smoke Pollution	108.48
pbk	Necrosis	Pathology (process)	Tobacco Smoke Pollution	196.39
pbk	Neoplasm Invasiveness	Cancer|Pathology (process)	Tobacco Smoke Pollution	50.47
pbk	Neoplasms	Cancer	Tobacco Smoke Pollution	106.7
pbk	Non-alcoholic Fatty Liver Disease	Digestive system disease	Tobacco Smoke Pollution	57.69
pbk	Pancreatic Neoplasms	Cancer|Digestive system disease|Endocrine system disease	Tobacco Smoke Pollution	59.95
pbk	Precancerous Conditions	Cancer	Tobacco Smoke Pollution	93.25
pbk	Prenatal Exposure Delayed Effects	Pregnancy complication	Tobacco Smoke Pollution	136.18
pbk	Skin Neoplasms	Cancer|Skin disease	Tobacco Smoke Pollution	51.51
pbk	Urinary Bladder Neoplasms	Cancer|Urogenital disease (female)|Urogenital disease (male)	Tobacco Smoke Pollution	53.39
pbk	Weight Gain	Signs and symptoms	Tobacco Smoke Pollution	57.91
pbk	Weight Loss	Signs and symptoms	Tobacco Smoke Pollution	132.29
slc7a11	Abnormalities, Drug-Induced	Congenital abnormality	Tobacco Smoke Pollution	116.98
slc7a11	Arthritis, Rheumatoid	Connective tissue disease|Immune system disease|Musculoskeletal disease	Tobacco Smoke Pollution	55.42
slc7a11	Asthma	Immune system disease|Respiratory tract disease	Tobacco Smoke Pollution	71.06
slc7a11	Atherosclerosis	Cardiovascular disease	Tobacco Smoke Pollution	63.62
slc7a11	Atrophy	Pathology (anatomical condition)	Tobacco Smoke Pollution	82.79
slc7a11	Birth Weight	Signs and symptoms	Tobacco Smoke Pollution	50.9
slc7a11	Breast Neoplasms	Cancer|Skin disease	Tobacco Smoke Pollution	114.26
slc7a11	Carcinoma, Squamous Cell	Cancer	Tobacco Smoke Pollution	79.9
slc7a11	Cardiomegaly	Cardiovascular disease|Pathology (anatomical condition)	Tobacco Smoke Pollution	67.24
slc7a11	Cardiovascular Diseases	Cardiovascular disease	Tobacco Smoke Pollution	102.26
slc7a11	Chromosome Breakage	Pathology (process)	Tobacco Smoke Pollution	116.05
slc7a11	Death	Pathology (process)	Tobacco Smoke Pollution	77.18
slc7a11	Diabetes Mellitus	Endocrine system disease|Metabolic disease	Tobacco Smoke Pollution	77.97
slc7a11	Drug-Related Side Effects and Adverse Reactions		Tobacco Smoke Pollution	133.47
slc7a11	Edema	Signs and symptoms	Tobacco Smoke Pollution	141.11
slc7a11	Fetal Growth Retardation	Fetal disease|Pathology (process)|Pregnancy complication	Tobacco Smoke Pollution	105.63
slc7a11	Fibrosis	Pathology (process)	Tobacco Smoke Pollution	111.72
slc7a11	Heart Defects, Congenital	Cardiovascular disease|Congenital abnormality	Tobacco Smoke Pollution	74.52
slc7a11	Heart Diseases	Cardiovascular disease	Tobacco Smoke Pollution	105.21
slc7a11	Hemolysis	Pathology (process)	Tobacco Smoke Pollution	84.46
slc7a11	Hemorrhage	Pathology (process)	Tobacco Smoke Pollution	118.62
slc7a11	Hyperplasia	Pathology (process)	Tobacco Smoke Pollution	158.02
slc7a11	Hypertension	Cardiovascular disease	Tobacco Smoke Pollution	123.42
slc7a11	Hypertrophy	Pathology (anatomical condition)	Tobacco Smoke Pollution	81.55
slc7a11	Infertility, Female	Urogenital disease (female)	Tobacco Smoke Pollution	70.49
slc7a11	Infertility, Male	Urogenital disease (male)	Tobacco Smoke Pollution	83.1
slc7a11	Inflammation	Pathology (process)	Tobacco Smoke Pollution	225.5
slc7a11	Lung Diseases	Respiratory tract disease	Tobacco Smoke Pollution	102.29
slc7a11	Lung Injury	Respiratory tract disease|Wounds and injuries	Tobacco Smoke Pollution	103.65
slc7a11	Lung Neoplasms	Cancer|Respiratory tract disease	Tobacco Smoke Pollution	151.57
slc7a11	Lupus Erythematosus, Systemic	Connective tissue disease|Immune system disease	Tobacco Smoke Pollution	62.25
slc7a11	Metaplasia	Pathology (process)	Tobacco Smoke Pollution	51.78
slc7a11	Micronuclei, Chromosome-Defective	Pathology (process)	Tobacco Smoke Pollution	159.17
slc7a11	Necrosis	Pathology (process)	Tobacco Smoke Pollution	276.05
slc7a11	Neoplasm Invasiveness	Cancer|Pathology (process)	Tobacco Smoke Pollution	66.45
slc7a11	Neoplasms	Cancer	Tobacco Smoke Pollution	132.49
slc7a11	Non-alcoholic Fatty Liver Disease	Digestive system disease	Tobacco Smoke Pollution	51.04
slc7a11	Pancreatic Neoplasms	Cancer|Digestive system disease|Endocrine system disease	Tobacco Smoke Pollution	54.36
slc7a11	Pneumonia	Respiratory tract disease	Tobacco Smoke Pollution	94.45
slc7a11	Precancerous Conditions	Cancer	Tobacco Smoke Pollution	92.79
slc7a11	Premature Birth	Pregnancy complication	Tobacco Smoke Pollution	57.4
slc7a11	Prenatal Exposure Delayed Effects	Pregnancy complication	Tobacco Smoke Pollution	204.62
slc7a11	Respiratory Hypersensitivity	Immune system disease|Respiratory tract disease	Tobacco Smoke Pollution	56.86
slc7a11	Skin Diseases	Skin disease	Tobacco Smoke Pollution	68.44
slc7a11	Skin Neoplasms	Cancer|Skin disease	Tobacco Smoke Pollution	57.63
slc7a11	Urinary Bladder Neoplasms	Cancer|Urogenital disease (female)|Urogenital disease (male)	Tobacco Smoke Pollution	81.56
slc7a11	Uterine Cervical Neoplasms	Cancer|Urogenital disease (female)	Tobacco Smoke Pollution	64.21
slc7a11	Weight Gain	Signs and symptoms	Tobacco Smoke Pollution	90.11
slc7a11	Weight Loss	Signs and symptoms	Tobacco Smoke Pollution	169.84
ptpn3	Edema	Signs and symptoms	Tobacco Smoke Pollution	53.71
ptpn3	Fetal Growth Retardation	Fetal disease|Pathology (process)|Pregnancy complication	Tobacco Smoke Pollution	56.86
ptpn3	Fibrosis	Pathology (process)	Tobacco Smoke Pollution	56.1
ptpn3	Hyperplasia	Pathology (process)	Tobacco Smoke Pollution	63.49
ptpn3	Hypertrophy	Pathology (anatomical condition)	Tobacco Smoke Pollution	61.17
ptpn3	Inflammation	Pathology (process)	Tobacco Smoke Pollution	93.88
ptpn3	Micronuclei, Chromosome-Defective	Pathology (process)	Tobacco Smoke Pollution	65.43
ptpn3	Necrosis	Pathology (process)	Tobacco Smoke Pollution	97.64
ptpn3	Prenatal Exposure Delayed Effects	Pregnancy complication	Tobacco Smoke Pollution	92.77
ptpn3	Weight Loss	Signs and symptoms	Tobacco Smoke Pollution	78.24
gprasp1	Hyperplasia	Pathology (process)	Tobacco Smoke Pollution	75.61
gprasp1	Inflammation	Pathology (process)	Tobacco Smoke Pollution	53.33
gprasp1	Necrosis	Pathology (process)	Tobacco Smoke Pollution	63.64
gprasp1	Prenatal Exposure Delayed Effects	Pregnancy complication	Tobacco Smoke Pollution	72.15
dock4	Chromosome Breakage	Pathology (process)	Tobacco Smoke Pollution	56.46
dock4	Drug-Related Side Effects and Adverse Reactions		Tobacco Smoke Pollution	56.11
dock4	Fibrosis	Pathology (process)	Tobacco Smoke Pollution	59.2
dock4	Hyperplasia	Pathology (process)	Tobacco Smoke Pollution	67.06
dock4	Hypertrophy	Pathology (anatomical condition)	Tobacco Smoke Pollution	53.52
dock4	Inflammation	Pathology (process)	Tobacco Smoke Pollution	86.93
dock4	Lung Neoplasms	Cancer|Respiratory tract disease	Tobacco Smoke Pollution	59.72
dock4	Micronuclei, Chromosome-Defective	Pathology (process)	Tobacco Smoke Pollution	63.65
dock4	Necrosis	Pathology (process)	Tobacco Smoke Pollution	91.43
dock4	Prenatal Exposure Delayed Effects	Pregnancy complication	Tobacco Smoke Pollution	59
dock4	Skin Neoplasms	Cancer|Skin disease	Tobacco Smoke Pollution	51.7
dock4	Weight Loss	Signs and symptoms	Tobacco Smoke Pollution	78.28
secisbp2l	Edema	Signs and symptoms	Tobacco Smoke Pollution	50.42
secisbp2l	Fibrosis	Pathology (process)	Tobacco Smoke Pollution	52.75
secisbp2l	Inflammation	Pathology (process)	Tobacco Smoke Pollution	51.39
secisbp2l	Necrosis	Pathology (process)	Tobacco Smoke Pollution	71.74
secisbp2l	Prenatal Exposure Delayed Effects	Pregnancy complication	Tobacco Smoke Pollution	69.51
secisbp2l	Weight Loss	Signs and symptoms	Tobacco Smoke Pollution	71.19
nos1ap	Drug-Induced Liver Injury	Digestive system disease	Smoke	60.44
nos1ap	Inflammation	Pathology (process)	Smoke	58.14
nos1ap	Prenatal Exposure Delayed Effects	Pregnancy complication	Smoke	50.46
zfyve16	Inflammation	Pathology (process)	Tobacco Smoke Pollution	54.93
zfyve16	Micronuclei, Chromosome-Defective	Pathology (process)	Tobacco Smoke Pollution	54.91
zfyve16	Necrosis	Pathology (process)	Tobacco Smoke Pollution	85.42
zfyve16	Prenatal Exposure Delayed Effects	Pregnancy complication	Tobacco Smoke Pollution	51.37
zfyve16	Weight Loss	Signs and symptoms	Tobacco Smoke Pollution	70.81
mlec	Chromosome Breakage	Pathology (process)	Tobacco Smoke Pollution	50.86
mlec	Drug-Related Side Effects and Adverse Reactions		Tobacco Smoke Pollution	63.94
mlec	Edema	Signs and symptoms	Tobacco Smoke Pollution	52.99
mlec	Fibrosis	Pathology (process)	Tobacco Smoke Pollution	63.68
mlec	Hyperplasia	Pathology (process)	Tobacco Smoke Pollution	66.67
mlec	Hypertrophy	Pathology (anatomical condition)	Tobacco Smoke Pollution	53.25
mlec	Inflammation	Pathology (process)	Tobacco Smoke Pollution	77.44
mlec	Micronuclei, Chromosome-Defective	Pathology (process)	Tobacco Smoke Pollution	63.31
mlec	Necrosis	Pathology (process)	Tobacco Smoke Pollution	104.41
mlec	Neoplasms	Cancer	Tobacco Smoke Pollution	53.4
mlec	Precancerous Conditions	Cancer	Tobacco Smoke Pollution	52.91
mlec	Prenatal Exposure Delayed Effects	Pregnancy complication	Tobacco Smoke Pollution	77.48
mlec	Weight Loss	Signs and symptoms	Tobacco Smoke Pollution	92.32
