# Supplementary material for: Ensemble of rankers for efficient gene signature extraction in smoke exposure classification
Source: BMC Bioinformatics. 2018 Mar 8;19(Suppl 2):48. doi: 10.1186/s12859-018-2035-3 (PMC5850943; doi:10.1186/s12859-018-2035-3)
Supplement: Supplementary file 6 — Gene-disease-chemical of RFE-SVM signature in FSvsNS. Gene-disease-chemical association studies for gene signature predicted by RFE-SVM method for former smokers versus never smokers case study. (CSV 32 kb) [file 12859_2018_2035_MOESM6_ESM.csv]

# Input	DiseaseName	DiseaseCategories	InferenceChemicalName	InferenceScore
hsd11b1	Abnormalities, Drug-Induced	Congenital abnormality	Tobacco Smoke Pollution	98.48
hsd11b1	Adenoma	Cancer	Tobacco Smoke Pollution	52.23
hsd11b1	Anxiety Disorders	Mental disorder	Tobacco Smoke Pollution	54.9
hsd11b1	Atherosclerosis	Cardiovascular disease	Tobacco Smoke Pollution	80.29
hsd11b1	Atrophy	Pathology (anatomical condition)	Tobacco Smoke Pollution	92.54
hsd11b1	Breast Neoplasms	Cancer|Skin disease	Tobacco Smoke Pollution	83.46
hsd11b1	Cardiomegaly	Cardiovascular disease|Pathology (anatomical condition)	Tobacco Smoke Pollution	50.56
hsd11b1	Cardiovascular Diseases	Cardiovascular disease	Tobacco Smoke Pollution	81.75
hsd11b1	Chromosome Breakage	Pathology (process)	Tobacco Smoke Pollution	56.02
hsd11b1	Drug-Related Side Effects and Adverse Reactions		Tobacco Smoke Pollution	108.34
hsd11b1	Dyslipidemias	Metabolic disease	Tobacco Smoke Pollution	69.42
hsd11b1	Edema	Signs and symptoms	Tobacco Smoke Pollution	115.18
hsd11b1	Embryo Loss	Pathology (process)|Pregnancy complication	Tobacco Smoke Pollution	56.07
hsd11b1	Fetal Growth Retardation	Fetal disease|Pathology (process)|Pregnancy complication	Tobacco Smoke Pollution	74.53
hsd11b1	Fibrosis	Pathology (process)	Tobacco Smoke Pollution	119.52
hsd11b1	Growth Disorders	Pathology (process)	Tobacco Smoke Pollution	52.72
hsd11b1	Heart Defects, Congenital	Cardiovascular disease|Congenital abnormality	Tobacco Smoke Pollution	53.25
hsd11b1	Heart Diseases	Cardiovascular disease	Tobacco Smoke Pollution	101.99
hsd11b1	Hemorrhage	Pathology (process)	Tobacco Smoke Pollution	78.22
hsd11b1	Hyperplasia	Pathology (process)	Tobacco Smoke Pollution	173.42
hsd11b1	Hypertension	Cardiovascular disease	Tobacco Smoke Pollution	122.75
hsd11b1	Hypertrophy	Pathology (anatomical condition)	Tobacco Smoke Pollution	86.66
hsd11b1	Infertility, Female	Urogenital disease (female)	Tobacco Smoke Pollution	74.54
hsd11b1	Infertility, Male	Urogenital disease (male)	Tobacco Smoke Pollution	106.76
hsd11b1	Inflammation	Pathology (process)	Tobacco Smoke Pollution	147.89
hsd11b1	Lung Diseases	Respiratory tract disease	Tobacco Smoke Pollution	58.21
hsd11b1	Lung Injury	Respiratory tract disease|Wounds and injuries	Tobacco Smoke Pollution	61.69
hsd11b1	Lung Neoplasms	Cancer|Respiratory tract disease	Tobacco Smoke Pollution	105.67
hsd11b1	Micronuclei, Chromosome-Defective	Pathology (process)	Tobacco Smoke Pollution	89.96
hsd11b1	Necrosis	Pathology (process)	Tobacco Smoke Pollution	252.73
hsd11b1	Neoplasms	Cancer	Tobacco Smoke Pollution	100.31
hsd11b1	Non-alcoholic Fatty Liver Disease	Digestive system disease	Tobacco Smoke Pollution	71.78
hsd11b1	Pancreatic Neoplasms	Cancer|Digestive system disease|Endocrine system disease	Tobacco Smoke Pollution	51.1
hsd11b1	Pneumonia	Respiratory tract disease	Tobacco Smoke Pollution	53.51
hsd11b1	Precancerous Conditions	Cancer	Tobacco Smoke Pollution	87.53
hsd11b1	Prenatal Exposure Delayed Effects	Pregnancy complication	Tobacco Smoke Pollution	158.87
hsd11b1	Skin Neoplasms	Cancer|Skin disease	Tobacco Smoke Pollution	54.51
hsd11b1	Urinary Bladder Neoplasms	Cancer|Urogenital disease (female)|Urogenital disease (male)	Tobacco Smoke Pollution	51.33
hsd11b1	Vascular Diseases	Cardiovascular disease	Tobacco Smoke Pollution	56.1
hsd11b1	Weight Gain	Signs and symptoms	Tobacco Smoke Pollution	105.04
hsd11b1	Weight Loss	Signs and symptoms	Tobacco Smoke Pollution	156.65
ptpn14	Chromosome Breakage	Pathology (process)	Tobacco Smoke Pollution	52.41
ptpn14	Hyperplasia	Pathology (process)	Tobacco Smoke Pollution	69.17
ptpn14	Inflammation	Pathology (process)	Tobacco Smoke Pollution	81.26
ptpn14	Micronuclei, Chromosome-Defective	Pathology (process)	Tobacco Smoke Pollution	70.75
ptpn14	Necrosis	Pathology (process)	Tobacco Smoke Pollution	68.62
ptpn14	Prenatal Exposure Delayed Effects	Pregnancy complication	Tobacco Smoke Pollution	65.72
ptpn14	Weight Loss	Signs and symptoms	Tobacco Smoke Pollution	71.32
tjp3	Cardiovascular Diseases	Cardiovascular disease	Tobacco Smoke Pollution	59.49
tjp3	Fetal Growth Retardation	Fetal disease|Pathology (process)|Pregnancy complication	Tobacco Smoke Pollution	68.45
tjp3	Fibrosis	Pathology (process)	Tobacco Smoke Pollution	76.52
tjp3	Heart Diseases	Cardiovascular disease	Tobacco Smoke Pollution	58.42
tjp3	Hyperplasia	Pathology (process)	Tobacco Smoke Pollution	64.83
tjp3	Hypertension	Cardiovascular disease	Tobacco Smoke Pollution	51.83
tjp3	Hypertrophy	Pathology (anatomical condition)	Tobacco Smoke Pollution	67.54
tjp3	Infertility, Female	Urogenital disease (female)	Tobacco Smoke Pollution	58.24
tjp3	Infertility, Male	Urogenital disease (male)	Tobacco Smoke Pollution	65.87
tjp3	Inflammation	Pathology (process)	Tobacco Smoke Pollution	96.45
tjp3	Lung Diseases	Respiratory tract disease	Tobacco Smoke Pollution	77.77
tjp3	Lung Neoplasms	Cancer|Respiratory tract disease	Tobacco Smoke Pollution	74.41
tjp3	Micronuclei, Chromosome-Defective	Pathology (process)	Tobacco Smoke Pollution	61.71
tjp3	Necrosis	Pathology (process)	Tobacco Smoke Pollution	104.98
tjp3	Neoplasms	Cancer	Tobacco Smoke Pollution	55.84
tjp3	Prenatal Exposure Delayed Effects	Pregnancy complication	Tobacco Smoke Pollution	99.86
tjp3	Urinary Bladder Neoplasms	Cancer|Urogenital disease (female)|Urogenital disease (male)	Tobacco Smoke Pollution	63.18
tjp3	Weight Loss	Signs and symptoms	Tobacco Smoke Pollution	75.42
cfd	Abnormalities, Drug-Induced	Congenital abnormality	Smoke	76.81
cfd	Abnormalities, Drug-Induced	Congenital abnormality	Tobacco Smoke Pollution	76.81
cfd	Acute Kidney Injury	Urogenital disease (female)|Urogenital disease (male)	Smoke	77.52
cfd	Adenoma	Cancer	Smoke	60.62
cfd	Adenoma	Cancer	Tobacco Smoke Pollution	60.62
cfd	Atherosclerosis	Cardiovascular disease	Tobacco Smoke Pollution	66.96
cfd	Atrophy	Pathology (anatomical condition)	Tobacco Smoke Pollution	65.54
cfd	Breast Neoplasms	Cancer|Skin disease	Smoke	65.8
cfd	Breast Neoplasms	Cancer|Skin disease	Tobacco Smoke Pollution	65.8
cfd	Cardiovascular Diseases	Cardiovascular disease	Smoke	91.47
cfd	Cardiovascular Diseases	Cardiovascular disease	Tobacco Smoke Pollution	91.47
cfd	Cell Transformation, Neoplastic	Cancer|Pathology (process)	Smoke	69.41
cfd	Chromosome Aberrations	Pathology (process)	Smoke	57.69
cfd	Chromosome Breakage	Pathology (process)	Tobacco Smoke Pollution	63.97
cfd	Cognition Disorders	Mental disorder	Smoke	70.78
cfd	Death	Pathology (process)	Smoke	70
cfd	Death	Pathology (process)	Tobacco Smoke Pollution	70
cfd	Drug-Induced Liver Injury	Digestive system disease	Smoke	146.8
cfd	Drug-Related Side Effects and Adverse Reactions		Tobacco Smoke Pollution	55.5
cfd	Dyslipidemias	Metabolic disease	Tobacco Smoke Pollution	51.46
cfd	Edema	Signs and symptoms	Tobacco Smoke Pollution	89.74
cfd	Embryo Loss	Pathology (process)|Pregnancy complication	Tobacco Smoke Pollution	53.65
cfd	Fetal Growth Retardation	Fetal disease|Pathology (process)|Pregnancy complication	Smoke	61.03
cfd	Fetal Growth Retardation	Fetal disease|Pathology (process)|Pregnancy complication	Tobacco Smoke Pollution	61.03
cfd	Fibrosis	Pathology (process)	Tobacco Smoke Pollution	100.16
cfd	Heart Defects, Congenital	Cardiovascular disease|Congenital abnormality	Tobacco Smoke Pollution	56.58
cfd	Heart Diseases	Cardiovascular disease	Tobacco Smoke Pollution	74.56
cfd	Hemorrhage	Pathology (process)	Smoke	50.73
cfd	Hemorrhage	Pathology (process)	Tobacco Smoke Pollution	50.73
cfd	Hyperplasia	Pathology (process)	Tobacco Smoke Pollution	129.4
cfd	Hypertension	Cardiovascular disease	Tobacco Smoke Pollution	75.05
cfd	Hypertrophy	Pathology (anatomical condition)	Tobacco Smoke Pollution	64.67
cfd	Infertility, Female	Urogenital disease (female)	Smoke	63.33
cfd	Infertility, Female	Urogenital disease (female)	Tobacco Smoke Pollution	63.33
cfd	Infertility, Male	Urogenital disease (male)	Tobacco Smoke Pollution	71.96
cfd	Inflammation	Pathology (process)	Smoke	136.26
cfd	Inflammation	Pathology (process)	Tobacco Smoke Pollution	136.26
cfd	Learning Disorders	Mental disorder|Nervous system disease|Signs and symptoms	Smoke	87.62
cfd	Lung Diseases	Respiratory tract disease	Tobacco Smoke Pollution	58.9
cfd	Lung Neoplasms	Cancer|Respiratory tract disease	Smoke	118.09
cfd	Lung Neoplasms	Cancer|Respiratory tract disease	Tobacco Smoke Pollution	118.09
cfd	Micronuclei, Chromosome-Defective	Pathology (process)	Tobacco Smoke Pollution	103.62
cfd	Necrosis	Pathology (process)	Tobacco Smoke Pollution	148.85
cfd	Neoplasms	Cancer	Tobacco Smoke Pollution	74.63
cfd	Ovarian Diseases	Endocrine system disease|Urogenital disease (female)	Smoke	64.99
cfd	Peripheral Nervous System Diseases	Nervous system disease	Smoke	53.58
cfd	Pneumonia	Respiratory tract disease	Smoke	50.66
cfd	Pneumonia	Respiratory tract disease	Tobacco Smoke Pollution	50.66
cfd	Precancerous Conditions	Cancer	Tobacco Smoke Pollution	55.54
cfd	Prenatal Exposure Delayed Effects	Pregnancy complication	Smoke	136.18
cfd	Prenatal Exposure Delayed Effects	Pregnancy complication	Tobacco Smoke Pollution	136.18
cfd	Skin Neoplasms	Cancer|Skin disease	Tobacco Smoke Pollution	63.87
cfd	Urinary Bladder Neoplasms	Cancer|Urogenital disease (female)|Urogenital disease (male)	Smoke	69.1
cfd	Urinary Bladder Neoplasms	Cancer|Urogenital disease (female)|Urogenital disease (male)	Tobacco Smoke Pollution	69.1
cfd	Uterine Cervical Neoplasms	Cancer|Urogenital disease (female)	Tobacco Smoke Pollution	50.62
cfd	Weight Gain	Signs and symptoms	Tobacco Smoke Pollution	74
cfd	Weight Loss	Signs and symptoms	Smoke	110.29
cfd	Weight Loss	Signs and symptoms	Tobacco Smoke Pollution	110.29
vsig4	Fibrosis	Pathology (process)	Tobacco Smoke Pollution	53.76
vsig4	Inflammation	Pathology (process)	Tobacco Smoke Pollution	62.11
vsig4	Necrosis	Pathology (process)	Tobacco Smoke Pollution	59.22
mmp1	Abdominal Pain	Nervous system disease|Signs and symptoms	Smoke	52.07
mmp1	Abnormalities, Drug-Induced	Congenital abnormality	Smoke	90.4
mmp1	Abnormalities, Drug-Induced	Congenital abnormality	Tobacco Smoke Pollution	90.4
mmp1	Acute Kidney Injury	Urogenital disease (female)|Urogenital disease (male)	Smoke	150.07
mmp1	Anorexia	Signs and symptoms	Smoke	53.74
mmp1	Anxiety Disorders	Mental disorder	Tobacco Smoke Pollution	50.37
mmp1	Asthma	Immune system disease|Respiratory tract disease	Smoke	59.54
mmp1	Asthma	Immune system disease|Respiratory tract disease	Tobacco Smoke Pollution	59.54
mmp1	Atherosclerosis	Cardiovascular disease	Tobacco Smoke Pollution	112.17
mmp1	Atrophy	Pathology (anatomical condition)	Tobacco Smoke Pollution	66.04
mmp1	Bradycardia	Cardiovascular disease|Pathology (process)	Smoke	80.63
mmp1	Breast Neoplasms	Cancer|Skin disease	Smoke	125.8
mmp1	Breast Neoplasms	Cancer|Skin disease	Tobacco Smoke Pollution	125.8
mmp1	Carcinoma, Squamous Cell	Cancer	Tobacco Smoke Pollution	74.97
mmp1	Cardiomegaly	Cardiovascular disease|Pathology (anatomical condition)	Tobacco Smoke Pollution	91.26
mmp1	Cardiovascular Diseases	Cardiovascular disease	Smoke	103.29
mmp1	Cardiovascular Diseases	Cardiovascular disease	Tobacco Smoke Pollution	103.29
mmp1	Cell Transformation, Neoplastic	Cancer|Pathology (process)	Smoke	132.73
mmp1	Chromosome Aberrations	Pathology (process)	Smoke	93.73
mmp1	Chromosome Breakage	Pathology (process)	Tobacco Smoke Pollution	70.08
mmp1	Cognition Disorders	Mental disorder	Smoke	112.13
mmp1	Death	Pathology (process)	Smoke	60.01
mmp1	Death	Pathology (process)	Tobacco Smoke Pollution	60.01
mmp1	Depressive Disorder	Mental disorder	Smoke	74.9
mmp1	Drug-Induced Liver Injury	Digestive system disease	Smoke	226.25
mmp1	Drug-Related Side Effects and Adverse Reactions		Tobacco Smoke Pollution	144.04
mmp1	Dyslipidemias	Metabolic disease	Tobacco Smoke Pollution	73.6
mmp1	Edema	Signs and symptoms	Tobacco Smoke Pollution	174.09
mmp1	Embryo Loss	Pathology (process)|Pregnancy complication	Tobacco Smoke Pollution	58.53
mmp1	Fetal Growth Retardation	Fetal disease|Pathology (process)|Pregnancy complication	Smoke	87.1
mmp1	Fetal Growth Retardation	Fetal disease|Pathology (process)|Pregnancy complication	Tobacco Smoke Pollution	87.1
mmp1	Fibrosis	Pathology (process)	Tobacco Smoke Pollution	133.24
mmp1	Heart Defects, Congenital	Cardiovascular disease|Congenital abnormality	Tobacco Smoke Pollution	54.53
mmp1	Heart Diseases	Cardiovascular disease	Tobacco Smoke Pollution	130.67
mmp1	Heart Failure	Cardiovascular disease	Smoke	64.56
mmp1	Hematuria	Pathology (process)|Urogenital disease (female)|Urogenital disease (male)	Smoke	59.42
mmp1	Hemolysis	Pathology (process)	Tobacco Smoke Pollution	59.89
mmp1	Hemorrhage	Pathology (process)	Smoke	103.7
mmp1	Hemorrhage	Pathology (process)	Tobacco Smoke Pollution	103.7
mmp1	Hyperplasia	Pathology (process)	Tobacco Smoke Pollution	148.88
mmp1	Hypersensitivity	Immune system disease	Tobacco Smoke Pollution	53.84
mmp1	Hypertension	Cardiovascular disease	Tobacco Smoke Pollution	130.7
mmp1	Hypertrophy	Pathology (anatomical condition)	Tobacco Smoke Pollution	107.31
mmp1	Infertility, Female	Urogenital disease (female)	Smoke	71.43
mmp1	Infertility, Female	Urogenital disease (female)	Tobacco Smoke Pollution	71.43
mmp1	Infertility, Male	Urogenital disease (male)	Tobacco Smoke Pollution	62.64
mmp1	Inflammation	Pathology (process)	Smoke	279.95
mmp1	Inflammation	Pathology (process)	Tobacco Smoke Pollution	279.95
mmp1	Ischemia	Pathology (process)	Tobacco Smoke Pollution	54.91
mmp1	Learning Disorders	Mental disorder|Nervous system disease|Signs and symptoms	Smoke	96.45
mmp1	Lung Diseases	Respiratory tract disease	Tobacco Smoke Pollution	109.01
mmp1	Lung Injury	Respiratory tract disease|Wounds and injuries	Tobacco Smoke Pollution	98.09
mmp1	Lung Neoplasms	Cancer|Respiratory tract disease	Smoke	163.2
mmp1	Lung Neoplasms	Cancer|Respiratory tract disease	Tobacco Smoke Pollution	163.2
mmp1	Micronuclei, Chromosome-Defective	Pathology (process)	Tobacco Smoke Pollution	120.03
mmp1	Nausea	Signs and symptoms	Smoke	73.9
mmp1	Necrosis	Pathology (process)	Tobacco Smoke Pollution	251.7
mmp1	Neoplasm Invasiveness	Cancer|Pathology (process)	Tobacco Smoke Pollution	147.96
mmp1	Neoplasms	Cancer	Tobacco Smoke Pollution	112.79
mmp1	Neural Tube Defects	Congenital abnormality|Nervous system disease	Smoke	77.54
mmp1	Non-alcoholic Fatty Liver Disease	Digestive system disease	Tobacco Smoke Pollution	55.85
mmp1	Pain	Nervous system disease|Signs and symptoms	Smoke	154.89
mmp1	Pancreatic Neoplasms	Cancer|Digestive system disease|Endocrine system disease	Tobacco Smoke Pollution	83.17
mmp1	Peripheral Nervous System Diseases	Nervous system disease	Smoke	101.66
mmp1	Pneumonia	Respiratory tract disease	Smoke	104.33
mmp1	Pneumonia	Respiratory tract disease	Tobacco Smoke Pollution	104.33
mmp1	Postoperative Complications	Pathology (process)	Smoke	50.43
mmp1	Precancerous Conditions	Cancer	Tobacco Smoke Pollution	65.63
mmp1	Prenatal Exposure Delayed Effects	Pregnancy complication	Smoke	135.11
mmp1	Prenatal Exposure Delayed Effects	Pregnancy complication	Tobacco Smoke Pollution	135.11
mmp1	Pulmonary Edema	Respiratory tract disease	Smoke	103.62
mmp1	Pulmonary Fibrosis	Respiratory tract disease	Smoke	79.1
mmp1	Renal Insufficiency	Urogenital disease (female)|Urogenital disease (male)	Smoke	87.52
mmp1	Skin Diseases	Skin disease	Tobacco Smoke Pollution	64.08
mmp1	Skin Neoplasms	Cancer|Skin disease	Tobacco Smoke Pollution	78.96
mmp1	Tachycardia	Cardiovascular disease|Pathology (process)	Tobacco Smoke Pollution	54.52
mmp1	Urinary Bladder Neoplasms	Cancer|Urogenital disease (female)|Urogenital disease (male)	Smoke	93.9
mmp1	Urinary Bladder Neoplasms	Cancer|Urogenital disease (female)|Urogenital disease (male)	Tobacco Smoke Pollution	93.9
mmp1	Uterine Cervical Neoplasms	Cancer|Urogenital disease (female)	Tobacco Smoke Pollution	56.65
mmp1	Vascular Diseases	Cardiovascular disease	Tobacco Smoke Pollution	64.79
mmp1	Weight Gain	Signs and symptoms	Tobacco Smoke Pollution	102.6
mmp1	Weight Loss	Signs and symptoms	Smoke	151.25
mmp1	Weight Loss	Signs and symptoms	Tobacco Smoke Pollution	151.25
nnat	Abnormalities, Drug-Induced	Congenital abnormality	Tobacco Smoke Pollution	52.62
nnat	Breast Neoplasms	Cancer|Skin disease	Tobacco Smoke Pollution	50.71
nnat	Edema	Signs and symptoms	Tobacco Smoke Pollution	50.49
nnat	Fibrosis	Pathology (process)	Tobacco Smoke Pollution	55.45
nnat	Hyperplasia	Pathology (process)	Tobacco Smoke Pollution	83.51
nnat	Inflammation	Pathology (process)	Tobacco Smoke Pollution	75.48
nnat	Lung Neoplasms	Cancer|Respiratory tract disease	Tobacco Smoke Pollution	56.72
nnat	Necrosis	Pathology (process)	Tobacco Smoke Pollution	93.77
nnat	Neoplasms	Cancer	Tobacco Smoke Pollution	63.75
nnat	Prenatal Exposure Delayed Effects	Pregnancy complication	Tobacco Smoke Pollution	79.46
nnat	Weight Gain	Signs and symptoms	Tobacco Smoke Pollution	57.67
nnat	Weight Loss	Signs and symptoms	Tobacco Smoke Pollution	79.88
mtus1	Abnormalities, Drug-Induced	Congenital abnormality	Tobacco Smoke Pollution	53.26
mtus1	Atherosclerosis	Cardiovascular disease	Tobacco Smoke Pollution	52.38
mtus1	Atrophy	Pathology (anatomical condition)	Tobacco Smoke Pollution	57.21
mtus1	Breast Neoplasms	Cancer|Skin disease	Tobacco Smoke Pollution	73.59
mtus1	Carcinoma, Squamous Cell	Cancer	Tobacco Smoke Pollution	57.48
mtus1	Cardiovascular Diseases	Cardiovascular disease	Tobacco Smoke Pollution	52.88
mtus1	Chromosome Breakage	Pathology (process)	Tobacco Smoke Pollution	70.15
mtus1	Drug-Related Side Effects and Adverse Reactions		Tobacco Smoke Pollution	56.98
mtus1	Edema	Signs and symptoms	Tobacco Smoke Pollution	77.86
mtus1	Fibrosis	Pathology (process)	Tobacco Smoke Pollution	87
mtus1	Heart Diseases	Cardiovascular disease	Tobacco Smoke Pollution	63.31
mtus1	Hemorrhage	Pathology (process)	Tobacco Smoke Pollution	57.23
mtus1	Hyperplasia	Pathology (process)	Tobacco Smoke Pollution	113.33
mtus1	Hypertension	Cardiovascular disease	Tobacco Smoke Pollution	73.68
mtus1	Hypertrophy	Pathology (anatomical condition)	Tobacco Smoke Pollution	71.25
mtus1	Infertility, Female	Urogenital disease (female)	Tobacco Smoke Pollution	58.48
mtus1	Infertility, Male	Urogenital disease (male)	Tobacco Smoke Pollution	54.93
mtus1	Inflammation	Pathology (process)	Tobacco Smoke Pollution	116.27
mtus1	Lung Diseases	Respiratory tract disease	Tobacco Smoke Pollution	60.8
mtus1	Lung Injury	Respiratory tract disease|Wounds and injuries	Tobacco Smoke Pollution	58.99
mtus1	Lung Neoplasms	Cancer|Respiratory tract disease	Tobacco Smoke Pollution	76.95
mtus1	Micronuclei, Chromosome-Defective	Pathology (process)	Tobacco Smoke Pollution	78.92
mtus1	Necrosis	Pathology (process)	Tobacco Smoke Pollution	144.9
mtus1	Neoplasms	Cancer	Tobacco Smoke Pollution	76.49
mtus1	Pancreatic Neoplasms	Cancer|Digestive system disease|Endocrine system disease	Tobacco Smoke Pollution	62.36
mtus1	Pneumonia	Respiratory tract disease	Tobacco Smoke Pollution	52.45
mtus1	Precancerous Conditions	Cancer	Tobacco Smoke Pollution	66.83
mtus1	Prenatal Exposure Delayed Effects	Pregnancy complication	Tobacco Smoke Pollution	107.45
mtus1	Weight Gain	Signs and symptoms	Tobacco Smoke Pollution	69.59
mtus1	Weight Loss	Signs and symptoms	Tobacco Smoke Pollution	101.09
plek	Fibrosis	Pathology (process)	Tobacco Smoke Pollution	51.69
plek	Hyperplasia	Pathology (process)	Tobacco Smoke Pollution	59.74
plek	Inflammation	Pathology (process)	Tobacco Smoke Pollution	68.54
plek	Necrosis	Pathology (process)	Tobacco Smoke Pollution	91.61
plek	Non-alcoholic Fatty Liver Disease	Digestive system disease	Tobacco Smoke Pollution	51.57
ggt5	Hyperplasia	Pathology (process)	Tobacco Smoke Pollution	52.4
ggt5	Inflammation	Pathology (process)	Tobacco Smoke Pollution	67
ggt5	Necrosis	Pathology (process)	Tobacco Smoke Pollution	68.8
scd	Abnormalities, Drug-Induced	Congenital abnormality	Smoke	104.87
scd	Abnormalities, Drug-Induced	Congenital abnormality	Tobacco Smoke Pollution	104.87
scd	Acute Kidney Injury	Urogenital disease (female)|Urogenital disease (male)	Smoke	109.44
scd	Adenoma	Cancer	Smoke	61.39
scd	Adenoma	Cancer	Tobacco Smoke Pollution	61.39
scd	Anorexia	Signs and symptoms	Smoke	63.33
scd	Anxiety Disorders	Mental disorder	Tobacco Smoke Pollution	67.45
scd	Atherosclerosis	Cardiovascular disease	Tobacco Smoke Pollution	107.39
scd	Atrophy	Pathology (anatomical condition)	Tobacco Smoke Pollution	62.52
scd	Bradycardia	Cardiovascular disease|Pathology (process)	Smoke	56.78
scd	Breast Neoplasms	Cancer|Skin disease	Smoke	108.96
scd	Breast Neoplasms	Cancer|Skin disease	Tobacco Smoke Pollution	108.96
scd	Carcinoma, Squamous Cell	Cancer	Tobacco Smoke Pollution	67.13
scd	Cardiomegaly	Cardiovascular disease|Pathology (anatomical condition)	Tobacco Smoke Pollution	51.81
scd	Cardiovascular Diseases	Cardiovascular disease	Smoke	112.19
scd	Cardiovascular Diseases	Cardiovascular disease	Tobacco Smoke Pollution	112.19
scd	Cell Transformation, Neoplastic	Cancer|Pathology (process)	Smoke	78.64
scd	Chromosome Breakage	Pathology (process)	Tobacco Smoke Pollution	65.98
scd	Cognition Disorders	Mental disorder	Smoke	86.84
scd	Depressive Disorder	Mental disorder	Smoke	74.87
scd	Drug-Induced Liver Injury	Digestive system disease	Smoke	226.19
scd	Drug-Related Side Effects and Adverse Reactions		Tobacco Smoke Pollution	118.62
scd	Dyslipidemias	Metabolic disease	Tobacco Smoke Pollution	70.76
scd	Edema	Signs and symptoms	Tobacco Smoke Pollution	137.31
scd	Eye Diseases	Eye disease	Smoke	53.46
scd	Fetal Growth Retardation	Fetal disease|Pathology (process)|Pregnancy complication	Smoke	99.23
scd	Fetal Growth Retardation	Fetal disease|Pathology (process)|Pregnancy complication	Tobacco Smoke Pollution	99.23
scd	Fibrosis	Pathology (process)	Tobacco Smoke Pollution	130.93
scd	Heart Defects, Congenital	Cardiovascular disease|Congenital abnormality	Tobacco Smoke Pollution	58.54
scd	Heart Diseases	Cardiovascular disease	Tobacco Smoke Pollution	96.71
scd	Heart Failure	Cardiovascular disease	Smoke	67.74
scd	Hemolysis	Pathology (process)	Tobacco Smoke Pollution	52.31
scd	Hemorrhage	Pathology (process)	Smoke	72.32
scd	Hemorrhage	Pathology (process)	Tobacco Smoke Pollution	72.32
scd	Hyperplasia	Pathology (process)	Tobacco Smoke Pollution	158.18
scd	Hypertension	Cardiovascular disease	Tobacco Smoke Pollution	109.74
scd	Hypertrophy	Pathology (anatomical condition)	Tobacco Smoke Pollution	88.28
scd	Infertility, Female	Urogenital disease (female)	Smoke	75.82
scd	Infertility, Female	Urogenital disease (female)	Tobacco Smoke Pollution	75.82
scd	Infertility, Male	Urogenital disease (male)	Tobacco Smoke Pollution	68.03
scd	Inflammation	Pathology (process)	Smoke	195.78
scd	Inflammation	Pathology (process)	Tobacco Smoke Pollution	195.78
scd	Kidney Neoplasms	Cancer|Urogenital disease (female)|Urogenital disease (male)	Smoke	54.88
scd	Learning Disorders	Mental disorder|Nervous system disease|Signs and symptoms	Smoke	92.15
scd	Lung Diseases	Respiratory tract disease	Tobacco Smoke Pollution	63.48
scd	Lung Injury	Respiratory tract disease|Wounds and injuries	Tobacco Smoke Pollution	50.76
scd	Lung Neoplasms	Cancer|Respiratory tract disease	Smoke	127.5
scd	Lung Neoplasms	Cancer|Respiratory tract disease	Tobacco Smoke Pollution	127.5
scd	Micronuclei, Chromosome-Defective	Pathology (process)	Tobacco Smoke Pollution	78.94
scd	Nausea	Signs and symptoms	Smoke	72.67
scd	Necrosis	Pathology (process)	Tobacco Smoke Pollution	242.32
scd	Neoplasm Invasiveness	Cancer|Pathology (process)	Tobacco Smoke Pollution	63.11
scd	Neoplasms	Cancer	Tobacco Smoke Pollution	138.3
scd	Neural Tube Defects	Congenital abnormality|Nervous system disease	Smoke	88.69
scd	Non-alcoholic Fatty Liver Disease	Digestive system disease	Tobacco Smoke Pollution	64.17
scd	Pain	Nervous system disease|Signs and symptoms	Smoke	87.5
scd	Pancreatic Neoplasms	Cancer|Digestive system disease|Endocrine system disease	Tobacco Smoke Pollution	63.74
scd	Peripheral Nervous System Diseases	Nervous system disease	Smoke	67.23
scd	Pneumonia	Respiratory tract disease	Smoke	78.09
scd	Pneumonia	Respiratory tract disease	Tobacco Smoke Pollution	78.09
scd	Precancerous Conditions	Cancer	Tobacco Smoke Pollution	69.83
scd	Premature Birth	Pregnancy complication	Tobacco Smoke Pollution	51.96
scd	Prenatal Exposure Delayed Effects	Pregnancy complication	Smoke	166.81
scd	Prenatal Exposure Delayed Effects	Pregnancy complication	Tobacco Smoke Pollution	166.81
scd	Pulmonary Edema	Respiratory tract disease	Smoke	70.88
scd	Renal Insufficiency	Urogenital disease (female)|Urogenital disease (male)	Smoke	73.34
scd	Skin Neoplasms	Cancer|Skin disease	Tobacco Smoke Pollution	75.34
scd	Substance Withdrawal Syndrome	Mental disorder|Substance-related disorder	Smoke	54.68
scd	Tremor	Nervous system disease|Signs and symptoms	Tobacco Smoke Pollution	58.23
scd	Urinary Bladder Neoplasms	Cancer|Urogenital disease (female)|Urogenital disease (male)	Smoke	59.7
scd	Urinary Bladder Neoplasms	Cancer|Urogenital disease (female)|Urogenital disease (male)	Tobacco Smoke Pollution	59.7
scd	Vascular Diseases	Cardiovascular disease	Tobacco Smoke Pollution	53.08
scd	Weight Gain	Signs and symptoms	Tobacco Smoke Pollution	120.02
scd	Weight Loss	Signs and symptoms	Smoke	168.94
scd	Weight Loss	Signs and symptoms	Tobacco Smoke Pollution	168.94
mras	Acute Kidney Injury	Urogenital disease (female)|Urogenital disease (male)	Smoke	52.77
mras	Breast Neoplasms	Cancer|Skin disease	Smoke	55.98
mras	Cardiovascular Diseases	Cardiovascular disease	Smoke	57.94
mras	Cell Transformation, Neoplastic	Cancer|Pathology (process)	Smoke	52.9
mras	Cognition Disorders	Mental disorder	Smoke	59.73
mras	Drug-Induced Liver Injury	Digestive system disease	Smoke	97.85
mras	Inflammation	Pathology (process)	Smoke	106.67
mras	Learning Disorders	Mental disorder|Nervous system disease|Signs and symptoms	Smoke	62.77
mras	Lung Neoplasms	Cancer|Respiratory tract disease	Smoke	59.64
mras	Prenatal Exposure Delayed Effects	Pregnancy complication	Smoke	97.22
mras	Weight Loss	Signs and symptoms	Smoke	68.87
sh3d19	Abnormalities, Drug-Induced	Congenital abnormality	Tobacco Smoke Pollution	56.19
sh3d19	Edema	Signs and symptoms	Tobacco Smoke Pollution	63.99
sh3d19	Fibrosis	Pathology (process)	Tobacco Smoke Pollution	64.48
sh3d19	Hyperplasia	Pathology (process)	Tobacco Smoke Pollution	67.94
sh3d19	Hypertrophy	Pathology (anatomical condition)	Tobacco Smoke Pollution	68.96
sh3d19	Inflammation	Pathology (process)	Tobacco Smoke Pollution	68.58
sh3d19	Micronuclei, Chromosome-Defective	Pathology (process)	Tobacco Smoke Pollution	58.16
sh3d19	Necrosis	Pathology (process)	Tobacco Smoke Pollution	83.56
sh3d19	Prenatal Exposure Delayed Effects	Pregnancy complication	Tobacco Smoke Pollution	64.68
mcoln3	Fibrosis	Pathology (process)	Tobacco Smoke Pollution	57.26
mcoln3	Hyperplasia	Pathology (process)	Tobacco Smoke Pollution	55.68
mcoln3	Inflammation	Pathology (process)	Tobacco Smoke Pollution	65.38
mcoln3	Micronuclei, Chromosome-Defective	Pathology (process)	Tobacco Smoke Pollution	61.42
mcoln3	Necrosis	Pathology (process)	Tobacco Smoke Pollution	66.24
mcoln3	Prenatal Exposure Delayed Effects	Pregnancy complication	Tobacco Smoke Pollution	57.5
mcoln3	Weight Loss	Signs and symptoms	Tobacco Smoke Pollution	58.72
sash1	Atherosclerosis	Cardiovascular disease	Tobacco Smoke Pollution	52.17
sash1	Breast Neoplasms	Cancer|Skin disease	Tobacco Smoke Pollution	55.03
sash1	Chromosome Breakage	Pathology (process)	Tobacco Smoke Pollution	57.59
sash1	Edema	Signs and symptoms	Tobacco Smoke Pollution	50.89
sash1	Fibrosis	Pathology (process)	Tobacco Smoke Pollution	55.79
sash1	Hyperplasia	Pathology (process)	Tobacco Smoke Pollution	54.22
sash1	Inflammation	Pathology (process)	Tobacco Smoke Pollution	76.11
sash1	Lung Neoplasms	Cancer|Respiratory tract disease	Tobacco Smoke Pollution	61.49
sash1	Micronuclei, Chromosome-Defective	Pathology (process)	Tobacco Smoke Pollution	70.34
sash1	Necrosis	Pathology (process)	Tobacco Smoke Pollution	85.42
sash1	Neoplasm Invasiveness	Cancer|Pathology (process)	Tobacco Smoke Pollution	55.01
sash1	Neoplasms	Cancer	Tobacco Smoke Pollution	59.71
sash1	Prenatal Exposure Delayed Effects	Pregnancy complication	Tobacco Smoke Pollution	55.91
sash1	Weight Loss	Signs and symptoms	Tobacco Smoke Pollution	57.02
apex1	Abnormalities, Drug-Induced	Congenital abnormality	Tobacco Smoke Pollution	76.11
apex1	Atherosclerosis	Cardiovascular disease	Tobacco Smoke Pollution	70.72
apex1	Atrophy	Pathology (anatomical condition)	Tobacco Smoke Pollution	63.1
apex1	Breast Neoplasms	Cancer|Skin disease	Tobacco Smoke Pollution	78.01
apex1	Carcinoma, Squamous Cell	Cancer	Tobacco Smoke Pollution	71.82
apex1	Cardiovascular Diseases	Cardiovascular disease	Tobacco Smoke Pollution	109.1
apex1	Chromosome Breakage	Pathology (process)	Tobacco Smoke Pollution	99.97
apex1	Death	Pathology (process)	Tobacco Smoke Pollution	58.85
apex1	Diabetes Mellitus	Endocrine system disease|Metabolic disease	Tobacco Smoke Pollution	55.42
apex1	Drug-Related Side Effects and Adverse Reactions		Tobacco Smoke Pollution	123.86
apex1	Dyslipidemias	Metabolic disease	Tobacco Smoke Pollution	62.63
apex1	Edema	Signs and symptoms	Tobacco Smoke Pollution	108.52
apex1	Embryo Loss	Pathology (process)|Pregnancy complication	Tobacco Smoke Pollution	57.56
apex1	Fetal Growth Retardation	Fetal disease|Pathology (process)|Pregnancy complication	Tobacco Smoke Pollution	85.82
apex1	Fibrosis	Pathology (process)	Tobacco Smoke Pollution	132.19
apex1	Heart Diseases	Cardiovascular disease	Tobacco Smoke Pollution	134.11
apex1	Hemorrhage	Pathology (process)	Tobacco Smoke Pollution	101.11
apex1	Hyperplasia	Pathology (process)	Tobacco Smoke Pollution	188.29
apex1	Hypertension	Cardiovascular disease	Tobacco Smoke Pollution	91.89
apex1	Hypertrophy	Pathology (anatomical condition)	Tobacco Smoke Pollution	103.26
apex1	Infertility, Female	Urogenital disease (female)	Tobacco Smoke Pollution	52.78
apex1	Infertility, Male	Urogenital disease (male)	Tobacco Smoke Pollution	81.85
apex1	Inflammation	Pathology (process)	Tobacco Smoke Pollution	181.73
apex1	Lung Diseases	Respiratory tract disease	Tobacco Smoke Pollution	72.37
apex1	Lung Injury	Respiratory tract disease|Wounds and injuries	Tobacco Smoke Pollution	59.39
apex1	Lung Neoplasms	Cancer|Respiratory tract disease	Tobacco Smoke Pollution	113.52
apex1	Micronuclei, Chromosome-Defective	Pathology (process)	Tobacco Smoke Pollution	134.01
apex1	Necrosis	Pathology (process)	Tobacco Smoke Pollution	272.02
apex1	Neoplasm Invasiveness	Cancer|Pathology (process)	Tobacco Smoke Pollution	56.86
apex1	Neoplasms	Cancer	Tobacco Smoke Pollution	111.76
apex1	Non-alcoholic Fatty Liver Disease	Digestive system disease	Tobacco Smoke Pollution	60.34
apex1	Pancreatic Neoplasms	Cancer|Digestive system disease|Endocrine system disease	Tobacco Smoke Pollution	76.47
apex1	Pneumonia	Respiratory tract disease	Tobacco Smoke Pollution	55.36
apex1	Precancerous Conditions	Cancer	Tobacco Smoke Pollution	102.85
apex1	Prenatal Exposure Delayed Effects	Pregnancy complication	Tobacco Smoke Pollution	124.41
apex1	Urinary Bladder Neoplasms	Cancer|Urogenital disease (female)|Urogenital disease (male)	Tobacco Smoke Pollution	75.28
apex1	Vascular Diseases	Cardiovascular disease	Tobacco Smoke Pollution	53.59
apex1	Weight Gain	Signs and symptoms	Tobacco Smoke Pollution	61.18
apex1	Weight Loss	Signs and symptoms	Tobacco Smoke Pollution	157.6
hmbox1	Inflammation	Pathology (process)	Tobacco Smoke Pollution	51.03
hmbox1	Lung Neoplasms	Cancer|Respiratory tract disease	Tobacco Smoke Pollution	51.23
hmbox1	Necrosis	Pathology (process)	Tobacco Smoke Pollution	68.04
atp6v1c2	Drug-Induced Liver Injury	Digestive system disease	Smoke	56.85
atp6v1c2	Inflammation	Pathology (process)	Smoke	60.9
atp6v1c2	Learning Disorders	Mental disorder|Nervous system disease|Signs and symptoms	Smoke	58.34
atp6v1c2	Prenatal Exposure Delayed Effects	Pregnancy complication	Smoke	65.76
2-Sep	Fibrosis	Pathology (process)	Tobacco Smoke Pollution	57.26
2-Sep	Hyperplasia	Pathology (process)	Tobacco Smoke Pollution	60.55
2-Sep	Inflammation	Pathology (process)	Tobacco Smoke Pollution	61.09
2-Sep	Necrosis	Pathology (process)	Tobacco Smoke Pollution	83.98
ptprb	Fibrosis	Pathology (process)	Tobacco Smoke Pollution	62.66
ptprb	Hyperplasia	Pathology (process)	Tobacco Smoke Pollution	65.97
ptprb	Inflammation	Pathology (process)	Tobacco Smoke Pollution	74.92
ptprb	Lung Diseases	Respiratory tract disease	Tobacco Smoke Pollution	52.1
ptprb	Lung Neoplasms	Cancer|Respiratory tract disease	Tobacco Smoke Pollution	59.46
ptprb	Micronuclei, Chromosome-Defective	Pathology (process)	Tobacco Smoke Pollution	56.62
ptprb	Necrosis	Pathology (process)	Tobacco Smoke Pollution	99.18
ptprb	Prenatal Exposure Delayed Effects	Pregnancy complication	Tobacco Smoke Pollution	77.67
ptprb	Weight Loss	Signs and symptoms	Tobacco Smoke Pollution	63.85
