# Supplementary material for: Ensemble of rankers for efficient gene signature extraction in smoke exposure classification
Source: BMC Bioinformatics. 2018 Mar 8;19(Suppl 2):48. doi: 10.1186/s12859-018-2035-3 (PMC5850943; doi:10.1186/s12859-018-2035-3)
Supplement: Supplementary file 7 — GO-enrichment of common gene signature. Gene ontology enrichment analysis for 8 genes in common with other participants of the SysTox Computational Challenge. (CSV 11 kb) [file 12859_2018_2035_MOESM7_ESM.csv]

# Input	GeneSymbol	GeneID	Ontology	GoTermName	GoTermID
clec10a	CLEC10A	10462	Biological Process	adaptive immune response	GO:0002250
clec10a	CLEC10A	10462	Biological Process	connective tissue replacement involved in inflammatory response wound healing	GO:0002248
clec10a	CLEC10A	10462	Biological Process	endocytosis	GO:0006897
clec10a	CLEC10A	10462	Biological Process	innate immune response	GO:0045087
clec10a	CLEC10A	10462	Biological Process	stimulatory C-type lectin receptor signaling pathway	GO:0002223
clec10a	CLEC10A	10462	Cellular Component	integral component of membrane	GO:0016021
clec10a	CLEC10A	10462	Cellular Component	membrane	GO:0016020
clec10a	CLEC10A	10462	Cellular Component	plasma membrane	GO:0005886
clec10a	CLEC10A	10462	Molecular Function	carbohydrate binding	GO:0030246
gpr15	GPR15	2838	Biological Process	G-protein coupled receptor signaling pathway	GO:0007186
gpr15	GPR15	2838	Biological Process	signal transduction	GO:0007165
gpr15	GPR15	2838	Biological Process	T cell migration	GO:0072678
gpr15	GPR15	2838	Cellular Component	cytoplasm	GO:0005737
gpr15	GPR15	2838	Cellular Component	integral component of membrane	GO:0016021
gpr15	GPR15	2838	Cellular Component	integral component of plasma membrane	GO:0005887
gpr15	GPR15	2838	Cellular Component	membrane	GO:0016020
gpr15	GPR15	2838	Cellular Component	plasma membrane	GO:0005886
gpr15	GPR15	2838	Molecular Function	G-protein coupled receptor activity	GO:0004930
gpr15	GPR15	2838	Molecular Function	signal transducer activity	GO:0004871
cdkn1c	CDKN1C	1028	Biological Process	adrenal gland development	GO:0030325
cdkn1c	CDKN1C	1028	Biological Process	aging	GO:0007568
cdkn1c	CDKN1C	1028	Biological Process	camera-type eye development	GO:0043010
cdkn1c	CDKN1C	1028	Biological Process	cell cycle	GO:0007049
cdkn1c	CDKN1C	1028	Biological Process	cell cycle arrest	GO:0007050
cdkn1c	CDKN1C	1028	Biological Process	digestive system development	GO:0055123
cdkn1c	CDKN1C	1028	Biological Process	embryonic placenta morphogenesis	GO:0060669
cdkn1c	CDKN1C	1028	Biological Process	genetic imprinting	GO:0071514
cdkn1c	CDKN1C	1028	Biological Process	kidney development	GO:0001822
cdkn1c	CDKN1C	1028	Biological Process	multicellular organism growth	GO:0035264
cdkn1c	CDKN1C	1028	Biological Process	myeloid cell differentiation	GO:0030099
cdkn1c	CDKN1C	1028	Biological Process	negative regulation of cyclin-dependent protein kinase activity	GO:1904030
cdkn1c	CDKN1C	1028	Biological Process	negative regulation of epithelial cell proliferation	GO:0050680
cdkn1c	CDKN1C	1028	Biological Process	negative regulation of kinase activity	GO:0033673
cdkn1c	CDKN1C	1028	Biological Process	negative regulation of phosphorylation	GO:0042326
cdkn1c	CDKN1C	1028	Biological Process	negative regulation of protein serine/threonine kinase activity	GO:0071901
cdkn1c	CDKN1C	1028	Biological Process	negative regulation of transcription, DNA-templated	GO:0045892
cdkn1c	CDKN1C	1028	Biological Process	negative regulation of transcription from RNA polymerase II promoter	GO:0000122
cdkn1c	CDKN1C	1028	Biological Process	neuron maturation	GO:0042551
cdkn1c	CDKN1C	1028	Biological Process	phosphorylation	GO:0016310
cdkn1c	CDKN1C	1028	Biological Process	placenta development	GO:0001890
cdkn1c	CDKN1C	1028	Biological Process	positive regulation of transcription, DNA-templated	GO:0045893
cdkn1c	CDKN1C	1028	Biological Process	positive regulation of transforming growth factor beta receptor signaling pathway	GO:0030511
cdkn1c	CDKN1C	1028	Biological Process	regulation of exit from mitosis	GO:0007096
cdkn1c	CDKN1C	1028	Biological Process	regulation of lens fiber cell differentiation	GO:1902746
cdkn1c	CDKN1C	1028	Biological Process	regulation of mitotic cell cycle	GO:0007346
cdkn1c	CDKN1C	1028	Biological Process	skeletal system development	GO:0001501
cdkn1c	CDKN1C	1028	Biological Process	uterus development	GO:0060065
cdkn1c	CDKN1C	1028	Cellular Component	cytoplasm	GO:0005737
cdkn1c	CDKN1C	1028	Cellular Component	nucleus	GO:0005634
cdkn1c	CDKN1C	1028	Molecular Function	cyclin-dependent protein serine/threonine kinase inhibitor activity	GO:0004861
cdkn1c	CDKN1C	1028	Molecular Function	kinase activity	GO:0016301
cdkn1c	CDKN1C	1028	Molecular Function	protein binding	GO:0005515
cdkn1c	CDKN1C	1028	Molecular Function	protein complex binding	GO:0032403
cdkn1c	CDKN1C	1028	Molecular Function	protein kinase inhibitor activity	GO:0004860
lrrn3	LRRN3	54674	Biological Process	positive regulation of protein phosphorylation	GO:0001934
lrrn3	LRRN3	54674	Biological Process	positive regulation of synapse assembly	GO:0051965
lrrn3	LRRN3	54674	Cellular Component	clathrin adaptor complex	GO:0030131
lrrn3	LRRN3	54674	Cellular Component	integral component of membrane	GO:0016021
lrrn3	LRRN3	54674	Cellular Component	membrane	GO:0016020
lrrn3	LRRN3	54674	Cellular Component	plasma membrane	GO:0005886
lrrn3	LRRN3	54674	Molecular Function	protein complex binding	GO:0032403
ahrr	AHRR	57491	Biological Process	negative regulation of transcription, DNA-templated	GO:0045892
ahrr	AHRR	57491	Biological Process	negative regulation of transcription from RNA polymerase II promoter	GO:0000122
ahrr	AHRR	57491	Biological Process	positive regulation of protein sumoylation	GO:0033235
ahrr	AHRR	57491	Biological Process	regulation of transcription, DNA-templated	GO:0006355
ahrr	AHRR	57491	Biological Process	response to xenobiotic stimulus	GO:0009410
ahrr	AHRR	57491	Biological Process	transcription, DNA-templated	GO:0006351
ahrr	AHRR	57491	Biological Process	xenobiotic metabolic process	GO:0006805
ahrr	AHRR	57491	Cellular Component	cytoplasm	GO:0005737
ahrr	AHRR	57491	Cellular Component	cytosol	GO:0005829
ahrr	AHRR	57491	Cellular Component	nucleoplasm	GO:0005654
ahrr	AHRR	57491	Cellular Component	nucleus	GO:0005634
ahrr	AHRR	57491	Molecular Function	DNA binding	GO:0003677
ahrr	AHRR	57491	Molecular Function	protein dimerization activity	GO:0046983
pid1	PID1	55022	Biological Process	biological_process	GO:0008150
pid1	PID1	55022	Biological Process	cellular response to cytokine stimulus	GO:0071345
pid1	PID1	55022	Biological Process	cellular response to fatty acid	GO:0071398
pid1	PID1	55022	Biological Process	cellular response to interleukin-6	GO:0071354
pid1	PID1	55022	Biological Process	cellular response to leptin stimulus	GO:0044320
pid1	PID1	55022	Biological Process	cellular response to tumor necrosis factor	GO:0071356
pid1	PID1	55022	Biological Process	energy reserve metabolic process	GO:0006112
pid1	PID1	55022	Biological Process	mitochondrion morphogenesis	GO:0070584
pid1	PID1	55022	Biological Process	negative regulation of ATP biosynthetic process	GO:2001170
pid1	PID1	55022	Biological Process	negative regulation of glucose import	GO:0046325
pid1	PID1	55022	Biological Process	negative regulation of glucose import in response to insulin stimulus	GO:2001274
pid1	PID1	55022	Biological Process	negative regulation of insulin receptor signaling pathway	GO:0046627
pid1	PID1	55022	Biological Process	negative regulation of mitochondrial DNA replication	GO:0090298
pid1	PID1	55022	Biological Process	negative regulation of protein localization to plasma membrane	GO:1903077
pid1	PID1	55022	Biological Process	negative regulation of protein phosphorylation	GO:0001933
pid1	PID1	55022	Biological Process	positive regulation of ATP biosynthetic process	GO:2001171
pid1	PID1	55022	Biological Process	positive regulation of fat cell proliferation	GO:0070346
pid1	PID1	55022	Biological Process	positive regulation of gene expression	GO:0010628
pid1	PID1	55022	Biological Process	positive regulation of reactive oxygen species metabolic process	GO:2000379
pid1	PID1	55022	Biological Process	positive regulation of transcription from RNA polymerase II promoter	GO:0045944
pid1	PID1	55022	Biological Process	regulation of G1/S transition of mitotic cell cycle	GO:2000045
pid1	PID1	55022	Biological Process	regulation of mitochondrial fusion	GO:0010635
pid1	PID1	55022	Biological Process	regulation of mitochondrial membrane potential	GO:0051881
pid1	PID1	55022	Biological Process	regulation of reactive oxygen species metabolic process	GO:2000377
pid1	PID1	55022	Cellular Component	cellular_component	GO:0005575
pid1	PID1	55022	Cellular Component	cytoplasm	GO:0005737
pid1	PID1	55022	Molecular Function	protein binding	GO:0005515
p2ry6	P2RY6	5031	Biological Process	cellular response to organic cyclic compound	GO:0071407
p2ry6	P2RY6	5031	Biological Process	cellular response to prostaglandin E stimulus	GO:0071380
p2ry6	P2RY6	5031	Biological Process	G-protein coupled purinergic nucleotide receptor signaling pathway	GO:0035589
p2ry6	P2RY6	5031	Biological Process	G-protein coupled receptor signaling pathway	GO:0007186
p2ry6	P2RY6	5031	Biological Process	phospholipase C-activating G-protein coupled receptor signaling pathway	GO:0007200
p2ry6	P2RY6	5031	Biological Process	positive regulation of smooth muscle cell migration	GO:0014911
p2ry6	P2RY6	5031	Biological Process	signal transduction	GO:0007165
p2ry6	P2RY6	5031	Biological Process	transepithelial chloride transport	GO:0030321
p2ry6	P2RY6	5031	Cellular Component	apical plasma membrane	GO:0016324
p2ry6	P2RY6	5031	Cellular Component	basolateral plasma membrane	GO:0016323
p2ry6	P2RY6	5031	Cellular Component	integral component of membrane	GO:0016021
p2ry6	P2RY6	5031	Cellular Component	integral component of plasma membrane	GO:0005887
p2ry6	P2RY6	5031	Cellular Component	membrane	GO:0016020
p2ry6	P2RY6	5031	Cellular Component	plasma membrane	GO:0005886
p2ry6	P2RY6	5031	Molecular Function	G-protein coupled purinergic nucleotide receptor activity	GO:0045028
p2ry6	P2RY6	5031	Molecular Function	G-protein coupled receptor activity	GO:0004930
p2ry6	P2RY6	5031	Molecular Function	protein binding	GO:0005515
p2ry6	P2RY6	5031	Molecular Function	pyrimidine nucleotide binding	GO:0019103
p2ry6	P2RY6	5031	Molecular Function	signal transducer activity	GO:0004871
p2ry6	P2RY6	5031	Molecular Function	UDP-activated nucleotide receptor activity	GO:0045029
sash1	SASH1	23328	Biological Process	positive regulation of angiogenesis	GO:0045766
sash1	SASH1	23328	Biological Process	positive regulation of endothelial cell migration	GO:0010595
sash1	SASH1	23328	Biological Process	positive regulation of JUN kinase activity	GO:0043507
sash1	SASH1	23328	Biological Process	positive regulation of lipopolysaccharide-mediated signaling pathway	GO:0031666
sash1	SASH1	23328	Biological Process	positive regulation of NIK/NF-kappaB signaling	GO:1901224
sash1	SASH1	23328	Biological Process	positive regulation of p38MAPK cascade	GO:1900745
sash1	SASH1	23328	Biological Process	protein polyubiquitination	GO:0000209
sash1	SASH1	23328	Biological Process	regulation of protein autoubiquitination	GO:1902498
sash1	SASH1	23328	Biological Process	regulation of protein K63-linked ubiquitination	GO:1900044
sash1	SASH1	23328	Cellular Component	membrane	GO:0016020
sash1	SASH1	23328	Cellular Component	protein complex	GO:0043234
sash1	SASH1	23328	Molecular Function	mitogen-activated protein kinase kinase kinase binding	GO:0031435
sash1	SASH1	23328	Molecular Function	protein complex scaffold activity	GO:0032947
sash1	SASH1	23328	Molecular Function	protein C-terminus binding	GO:0008022
sash1	SASH1	23328	Molecular Function	protein kinase binding	GO:0019901
