# Supplementary material for: Ensemble of rankers for efficient gene signature extraction in smoke exposure classification
Source: BMC Bioinformatics. 2018 Mar 8;19(Suppl 2):48. doi: 10.1186/s12859-018-2035-3 (PMC5850943; doi:10.1186/s12859-018-2035-3)
Supplement: Supplementary file 8 — GO-enrichment of specific gene signature. Gene ontology enrichment analysis for 6 genes not in common with other participants of the SysTox Computational Challenge. (CSV 9 kb) [file 12859_2018_2035_MOESM8_ESM.csv]

# Input	GeneSymbol	GeneID	Ontology	GoTermName	GoTermID
b3galt2	B3GALT2	8707	Biological Process	galactosylceramide biosynthetic process	GO:0006682
b3galt2	B3GALT2	8707	Biological Process	oligosaccharide biosynthetic process	GO:0009312
b3galt2	B3GALT2	8707	Biological Process	protein glycosylation	GO:0006486
b3galt2	B3GALT2	8707	Cellular Component	cellular_component	GO:0005575
b3galt2	B3GALT2	8707	Cellular Component	Golgi apparatus	GO:0005794
b3galt2	B3GALT2	8707	Cellular Component	Golgi membrane	GO:0000139
b3galt2	B3GALT2	8707	Cellular Component	integral component of membrane	GO:0016021
b3galt2	B3GALT2	8707	Cellular Component	membrane	GO:0016020
b3galt2	B3GALT2	8707	Molecular Function	galactosyltransferase activity	GO:0008378
b3galt2	B3GALT2	8707	Molecular Function	glucosaminylgalactosylglucosylceramide beta-galactosyltransferase activity	GO:0047275
b3galt2	B3GALT2	8707	Molecular Function	transferase activity	GO:0016740
b3galt2	B3GALT2	8707	Molecular Function	transferase activity, transferring glycosyl groups	GO:0016757
b3galt2	B3GALT2	8707	Molecular Function	UDP-galactose:beta-N-acetylglucosamine beta-1,3-galactosyltransferase activity	GO:0008499
dsc2	DSC2	1824	Biological Process	bundle of His cell-Purkinje myocyte adhesion involved in cell communication	GO:0086073
dsc2	DSC2	1824	Biological Process	cardiac muscle cell-cardiac muscle cell adhesion	GO:0086042
dsc2	DSC2	1824	Biological Process	cell adhesion	GO:0007155
dsc2	DSC2	1824	Biological Process	cellular response to starvation	GO:0009267
dsc2	DSC2	1824	Biological Process	cornification	GO:0070268
dsc2	DSC2	1824	Biological Process	homophilic cell adhesion via plasma membrane adhesion molecules	GO:0007156
dsc2	DSC2	1824	Biological Process	keratinization	GO:0031424
dsc2	DSC2	1824	Biological Process	regulation of heart rate by cardiac conduction	GO:0086091
dsc2	DSC2	1824	Biological Process	regulation of ventricular cardiac muscle cell action potential	GO:0098911
dsc2	DSC2	1824	Cellular Component	cell-cell adherens junction	GO:0005913
dsc2	DSC2	1824	Cellular Component	cell junction	GO:0030054
dsc2	DSC2	1824	Cellular Component	cornified envelope	GO:0001533
dsc2	DSC2	1824	Cellular Component	cytoplasmic vesicle	GO:0031410
dsc2	DSC2	1824	Cellular Component	desmosome	GO:0030057
dsc2	DSC2	1824	Cellular Component	extracellular exosome	GO:0070062
dsc2	DSC2	1824	Cellular Component	integral component of membrane	GO:0016021
dsc2	DSC2	1824	Cellular Component	intercalated disc	GO:0014704
dsc2	DSC2	1824	Cellular Component	membrane	GO:0016020
dsc2	DSC2	1824	Cellular Component	plasma membrane	GO:0005886
dsc2	DSC2	1824	Molecular Function	calcium ion binding	GO:0005509
dsc2	DSC2	1824	Molecular Function	cell adhesive protein binding involved in bundle of His cell-Purkinje myocyte communication	GO:0086083
dsc2	DSC2	1824	Molecular Function	metal ion binding	GO:0046872
dsc2	DSC2	1824	Molecular Function	protein binding	GO:0005515
p2ry12	P2RY12	64805	Biological Process	adenosine receptor signaling pathway	GO:0001973
p2ry12	P2RY12	64805	Biological Process	adenylate cyclase-inhibiting G-protein coupled receptor signaling pathway	GO:0007193
p2ry12	P2RY12	64805	Biological Process	adenylate cyclase-modulating G-protein coupled receptor signaling pathway	GO:0007188
p2ry12	P2RY12	64805	Biological Process	blood coagulation	GO:0007596
p2ry12	P2RY12	64805	Biological Process	calcium ion transmembrane transport	GO:0070588
p2ry12	P2RY12	64805	Biological Process	cell projection organization	GO:0030030
p2ry12	P2RY12	64805	Biological Process	cellular response to ATP	GO:0071318
p2ry12	P2RY12	64805	Biological Process	cellular response to organic cyclic compound	GO:0071407
p2ry12	P2RY12	64805	Biological Process	glial cell migration	GO:0008347
p2ry12	P2RY12	64805	Biological Process	G-protein coupled purinergic nucleotide receptor signaling pathway	GO:0035589
p2ry12	P2RY12	64805	Biological Process	G-protein coupled receptor signaling pathway	GO:0007186
p2ry12	P2RY12	64805	Biological Process	hemostasis	GO:0007599
p2ry12	P2RY12	64805	Biological Process	microglial cell activation	GO:0001774
p2ry12	P2RY12	64805	Biological Process	negative regulation of cell differentiation	GO:0045596
p2ry12	P2RY12	64805	Biological Process	negative regulation of norepinephrine secretion	GO:0010700
p2ry12	P2RY12	64805	Biological Process	platelet activation	GO:0030168
p2ry12	P2RY12	64805	Biological Process	platelet aggregation	GO:0070527
p2ry12	P2RY12	64805	Biological Process	positive regulation of GTPase activity	GO:0043547
p2ry12	P2RY12	64805	Biological Process	positive regulation of ion transport	GO:0043270
p2ry12	P2RY12	64805	Biological Process	potassium ion transmembrane transport	GO:0071805
p2ry12	P2RY12	64805	Biological Process	protein kinase B signaling	GO:0043491
p2ry12	P2RY12	64805	Biological Process	regulation of calcium ion transport	GO:0051924
p2ry12	P2RY12	64805	Biological Process	regulation of microglial cell migration	GO:1904139
p2ry12	P2RY12	64805	Biological Process	signal transduction	GO:0007165
p2ry12	P2RY12	64805	Biological Process	substrate-dependent cell migration, cell extension	GO:0006930
p2ry12	P2RY12	64805	Cellular Component	basal plasma membrane	GO:0009925
p2ry12	P2RY12	64805	Cellular Component	caveola	GO:0005901
p2ry12	P2RY12	64805	Cellular Component	cell surface	GO:0009986
p2ry12	P2RY12	64805	Cellular Component	external side of plasma membrane	GO:0009897
p2ry12	P2RY12	64805	Cellular Component	integral component of membrane	GO:0016021
p2ry12	P2RY12	64805	Cellular Component	integral component of plasma membrane	GO:0005887
p2ry12	P2RY12	64805	Cellular Component	intrinsic component of membrane	GO:0031224
p2ry12	P2RY12	64805	Cellular Component	membrane	GO:0016020
p2ry12	P2RY12	64805	Cellular Component	mitochondrion	GO:0005739
p2ry12	P2RY12	64805	Cellular Component	plasma membrane	GO:0005886
p2ry12	P2RY12	64805	Molecular Function	ADP receptor activity	GO:0001621
p2ry12	P2RY12	64805	Molecular Function	G-protein coupled adenosine receptor activity	GO:0001609
p2ry12	P2RY12	64805	Molecular Function	G-protein coupled purinergic nucleotide receptor activity	GO:0045028
p2ry12	P2RY12	64805	Molecular Function	G-protein coupled receptor activity	GO:0004930
p2ry12	P2RY12	64805	Molecular Function	guanyl-nucleotide exchange factor activity	GO:0005085
p2ry12	P2RY12	64805	Molecular Function	signal transducer activity	GO:0004871
tmem163	TMEM163	81615	Biological Process	biological_process	GO:0008150
tmem163	TMEM163	81615	Cellular Component	cell junction	GO:0030054
tmem163	TMEM163	81615	Cellular Component	cytoplasmic vesicle	GO:0031410
tmem163	TMEM163	81615	Cellular Component	early endosome membrane	GO:0031901
tmem163	TMEM163	81615	Cellular Component	endosome	GO:0005768
tmem163	TMEM163	81615	Cellular Component	integral component of membrane	GO:0016021
tmem163	TMEM163	81615	Cellular Component	integral component of synaptic vesicle membrane	GO:0030285
tmem163	TMEM163	81615	Cellular Component	membrane	GO:0016020
tmem163	TMEM163	81615	Cellular Component	synapse	GO:0045202
tmem163	TMEM163	81615	Molecular Function	protein binding	GO:0005515
tmem163	TMEM163	81615	Molecular Function	zinc ion binding	GO:0008270
fstl1	FSTL1	11167	Biological Process	BMP signaling pathway	GO:0030509
fstl1	FSTL1	11167	Biological Process	cellular protein metabolic process	GO:0044267
fstl1	FSTL1	11167	Biological Process	post-translational protein modification	GO:0043687
fstl1	FSTL1	11167	Biological Process	response to starvation	GO:0042594
fstl1	FSTL1	11167	Cellular Component	endoplasmic reticulum lumen	GO:0005788
fstl1	FSTL1	11167	Cellular Component	extracellular exosome	GO:0070062
fstl1	FSTL1	11167	Cellular Component	extracellular region	GO:0005576
fstl1	FSTL1	11167	Cellular Component	extracellular space	GO:0005615
fstl1	FSTL1	11167	Molecular Function	calcium ion binding	GO:0005509
fstl1	FSTL1	11167	Molecular Function	heparin binding	GO:0008201
fstl1	FSTL1	11167	Molecular Function	protein binding	GO:0005515
ptgfrn	PTGFRN	5738	Biological Process	lipid particle organization	GO:0034389
ptgfrn	PTGFRN	5738	Biological Process	negative regulation of translation	GO:0017148
ptgfrn	PTGFRN	5738	Cellular Component	cell surface	GO:0009986
ptgfrn	PTGFRN	5738	Cellular Component	endoplasmic reticulum	GO:0005783
ptgfrn	PTGFRN	5738	Cellular Component	endoplasmic reticulum membrane	GO:0005789
ptgfrn	PTGFRN	5738	Cellular Component	Golgi apparatus	GO:0005794
ptgfrn	PTGFRN	5738	Cellular Component	integral component of membrane	GO:0016021
ptgfrn	PTGFRN	5738	Cellular Component	membrane	GO:0016020
ptgfrn	PTGFRN	5738	Molecular Function	protein binding	GO:0005515
st6galnac1	ST6GALNAC1	55808	Biological Process	ganglioside biosynthetic process	GO:0001574
st6galnac1	ST6GALNAC1	55808	Biological Process	oligosaccharide biosynthetic process	GO:0009312
st6galnac1	ST6GALNAC1	55808	Biological Process	protein glycosylation	GO:0006486
st6galnac1	ST6GALNAC1	55808	Biological Process	sialylation	GO:0097503
st6galnac1	ST6GALNAC1	55808	Cellular Component	Golgi apparatus	GO:0005794
st6galnac1	ST6GALNAC1	55808	Cellular Component	Golgi membrane	GO:0000139
st6galnac1	ST6GALNAC1	55808	Cellular Component	integral component of membrane	GO:0016021
st6galnac1	ST6GALNAC1	55808	Cellular Component	membrane	GO:0016020
st6galnac1	ST6GALNAC1	55808	Molecular Function	alpha-N-acetylgalactosaminide alpha-2,6-sialyltransferase activity	GO:0001665
st6galnac1	ST6GALNAC1	55808	Molecular Function	sialyltransferase activity	GO:0008373
st6galnac1	ST6GALNAC1	55808	Molecular Function	transferase activity	GO:0016740
st6galnac1	ST6GALNAC1	55808	Molecular Function	transferase activity, transferring glycosyl groups	GO:0016757
