# Supplementary material for: Ensemble of rankers for efficient gene signature extraction in smoke exposure classification
Source: BMC Bioinformatics. 2018 Mar 8;19(Suppl 2):48. doi: 10.1186/s12859-018-2035-3 (PMC5850943; doi:10.1186/s12859-018-2035-3)
Supplement: Supplementary file 9 — Pathways-enrichment of common gene signature. Pathways enrichment analysis for 8 genes in common with other participants of the SysTox Computational Challenge. (CSV 2 kb) [file 12859_2018_2035_MOESM9_ESM.csv]

# Input	GeneSymbol	GeneID	PathwayName	PathwayID
clec10a	CLEC10A	10462	C-type lectin receptors (CLRs)	REACT:R-HSA-5621481
clec10a	CLEC10A	10462	Dectin-2 family	REACT:R-HSA-5621480
clec10a	CLEC10A	10462	Immune System	REACT:R-HSA-168256
clec10a	CLEC10A	10462	Innate Immune System	REACT:R-HSA-168249
gpr15	GPR15	2838	G alpha (s) signalling events	REACT:R-HSA-418555
gpr15	GPR15	2838	GPCR downstream signaling	REACT:R-HSA-388396
gpr15	GPR15	2838	Signaling by GPCR	REACT:R-HSA-372790
gpr15	GPR15	2838	Signal Transduction	REACT:R-HSA-162582
cdkn1c	CDKN1C	1028	Cell cycle	KEGG:hsa04110
cdkn1c	CDKN1C	1028	Cell Cycle	REACT:R-HSA-1640170
cdkn1c	CDKN1C	1028	Cell Cycle, Mitotic	REACT:R-HSA-69278
cdkn1c	CDKN1C	1028	Cyclin D associated events in G1	REACT:R-HSA-69231
cdkn1c	CDKN1C	1028	G1 Phase	REACT:R-HSA-69236
cdkn1c	CDKN1C	1028	Mitotic G1-G1/S phases	REACT:R-HSA-453279
lrrn3 [No associated data found]
ahrr	AHRR	57491	Aryl hydrocarbon receptor signalling	REACT:R-HSA-8937144
ahrr	AHRR	57491	Biological oxidations	REACT:R-HSA-211859
ahrr	AHRR	57491	Fatty acid, triacylglycerol, and ketone body metabolism	REACT:R-HSA-535734
ahrr	AHRR	57491	Metabolism	REACT:R-HSA-1430728
ahrr	AHRR	57491	Metabolism of lipids and lipoproteins	REACT:R-HSA-556833
ahrr	AHRR	57491	Phase 1 - Functionalization of compounds	REACT:R-HSA-211945
ahrr	AHRR	57491	PPARA activates gene expression	REACT:R-HSA-1989781
ahrr	AHRR	57491	Regulation of lipid metabolism by Peroxisome proliferator-activated receptor alpha (PPARalpha)	REACT:R-HSA-400206
pid1 [No associated data found]
p2ry6	P2RY6	5031	Class A/1 (Rhodopsin-like receptors)	REACT:R-HSA-373076
p2ry6	P2RY6	5031	G alpha (q) signalling events	REACT:R-HSA-416476
p2ry6	P2RY6	5031	Gastrin-CREB signalling pathway via PKC and MAPK	REACT:R-HSA-881907
p2ry6	P2RY6	5031	GPCR downstream signaling	REACT:R-HSA-388396
p2ry6	P2RY6	5031	GPCR ligand binding	REACT:R-HSA-500792
p2ry6	P2RY6	5031	Neuroactive ligand-receptor interaction	KEGG:hsa04080
p2ry6	P2RY6	5031	Nucleotide-like (purinergic) receptors	REACT:R-HSA-418038
p2ry6	P2RY6	5031	P2Y receptors	REACT:R-HSA-417957
p2ry6	P2RY6	5031	Signaling by GPCR	REACT:R-HSA-372790
p2ry6	P2RY6	5031	Signal Transduction	REACT:R-HSA-162582
sash1 [No associated data found]
