# Supplementary material for: Ensemble of rankers for efficient gene signature extraction in smoke exposure classification
Source: BMC Bioinformatics. 2018 Mar 8;19(Suppl 2):48. doi: 10.1186/s12859-018-2035-3 (PMC5850943; doi:10.1186/s12859-018-2035-3)
Supplement: Supplementary file 10 — Pathways-enrichment of specific gene signature. Pathways enrichment analysis for 6 genes not in common with other participants of the sbv IMPROVER SysTox Computational Challenge. (CSV 2 kb) [file 12859_2018_2035_MOESM10_ESM.csv]

# Input	GeneSymbol	GeneID	PathwayName	PathwayID
b3galt2	B3GALT2	8707	Glycosphingolipid biosynthesis - lacto and neolacto series	KEGG:hsa00601
b3galt2	B3GALT2	8707	Glycosphingolipid biosynthesis, lacto-series, LacCer => Lc4Cer	KEGG:hsa_M00070
b3galt2	B3GALT2	8707	Metabolic pathways	KEGG:hsa01100
dsc2	DSC2	1824	Arrhythmogenic right ventricular cardiomyopathy (ARVC)	KEGG:hsa05412
dsc2	DSC2	1824	Developmental Biology	REACT:R-HSA-1266738
dsc2	DSC2	1824	Formation of the cornified envelope	REACT:R-HSA-6809371
dsc2	DSC2	1824	Keratinization	REACT:R-HSA-6805567
p2ry12	P2RY12	64805	ADP signalling through P2Y purinoceptor 12	REACT:R-HSA-392170
p2ry12	P2RY12	64805	Class A/1 (Rhodopsin-like receptors)	REACT:R-HSA-373076
p2ry12	P2RY12	64805	G alpha (i) signalling events	REACT:R-HSA-418594
p2ry12	P2RY12	64805	GPCR downstream signaling	REACT:R-HSA-388396
p2ry12	P2RY12	64805	GPCR ligand binding	REACT:R-HSA-500792
p2ry12	P2RY12	64805	Hemostasis	REACT:R-HSA-109582
p2ry12	P2RY12	64805	Nucleotide-like (purinergic) receptors	REACT:R-HSA-418038
p2ry12	P2RY12	64805	P2Y receptors	REACT:R-HSA-417957
p2ry12	P2RY12	64805	Platelet activation	KEGG:hsa04611
p2ry12	P2RY12	64805	Platelet activation, signaling and aggregation	REACT:R-HSA-76002
p2ry12	P2RY12	64805	Signal amplification	REACT:R-HSA-392518
p2ry12	P2RY12	64805	Signaling by GPCR	REACT:R-HSA-372790
p2ry12	P2RY12	64805	Signal Transduction	REACT:R-HSA-162582
tmem163 [No associated data found]
fstl1	FSTL1	11167	Signaling by BMP	REACT:R-HSA-201451
fstl1	FSTL1	11167	Signal Transduction	REACT:R-HSA-162582
ptgfrn [No associated data found]
st6galnac1	ST6GALNAC1	55808	Asparagine N-linked glycosylation	REACT:R-HSA-446203
st6galnac1	ST6GALNAC1	55808	Biosynthesis of the N-glycan precursor (dolichol lipid-linked oligosaccharide, LLO) and transfer to a nascent protein	REACT:R-HSA-446193
st6galnac1	ST6GALNAC1	55808	Metabolic pathways	KEGG:hsa01100
st6galnac1	ST6GALNAC1	55808	Metabolism of proteins	REACT:R-HSA-392499
st6galnac1	ST6GALNAC1	55808	Mucin type O-glycan biosynthesis	KEGG:hsa00512
st6galnac1	ST6GALNAC1	55808	Post-translational protein modification	REACT:R-HSA-597592
st6galnac1	ST6GALNAC1	55808	Sialic acid metabolism	REACT:R-HSA-4085001
st6galnac1	ST6GALNAC1	55808	Synthesis of substrates in N-glycan biosythesis	REACT:R-HSA-446219
