# Supplementary material for: Ensemble of rankers for efficient gene signature extraction in smoke exposure classification
Source: BMC Bioinformatics. 2018 Mar 8;19(Suppl 2):48. doi: 10.1186/s12859-018-2035-3 (PMC5850943; doi:10.1186/s12859-018-2035-3)
Supplement: Supplementary file 11 — Pathways mapping of common versus specific gene signature. Mapping pathways enrichment for both common and specific gene signature with respect to the complete pathways set associated with tobacco smoke pollution. (CSV 93 kb) [file 12859_2018_2035_MOESM11_ESM.csv]

# tobaccosmokerelatedpathway_only	tobaccosmokerelatedpathway_only_IDs	specificgenesignaturepathway_only	specificgenesignaturepathway_only_IDs	common_genesignaturepathway_only	common_genesignaturepathway_only_IDs	tobaccosmokerelatedpathway_specificgenesignaturepathway_intersect	tobaccosmokerelatedpathway_specificgenesignaturepathway_intersect_IDs	tobaccosmokerelatedpathway_common_genesignaturepathway_intersect	tobaccosmokerelatedpathway_common_genesignaturepathway_intersect_IDs	specificgenesignaturepathway_common_genesignaturepathway_intersect	specificgenesignaturepathway_common_genesignaturepathway_intersect_IDs	tobaccosmokerelatedpathway_specificgenesignaturepathway_common_genesignaturepathway_intersect	tobaccosmokerelatedpathway_specificgenesignaturepathway_common_genesignaturepathway_intersect_IDs	tobaccosmokerelatedpathway_all	tobaccosmokerelatedpathway_all_IDs	specificgenesignaturepathway_all	specificgenesignaturepathway_all_IDs	common_genesignaturepathway_all	common_genesignaturepathway_all_IDs
ABC transporter disorders	REACT:R-HSA-5619084	ADP signalling through P2Y purinoceptor 12	REACT:R-HSA-392170	Dectin-2 family	REACT:R-HSA-5621480	Arrhythmogenic right ventricular cardiomyopathy (ARVC)	KEGG:hsa05412	Aryl hydrocarbon receptor signalling	REACT:R-HSA-8937144	Nucleotide-like (purinergic) receptors	REACT:R-HSA-418038	Class A/1 (Rhodopsin-like receptors)	REACT:R-HSA-373076	ABC transporter disorders	REACT:R-HSA-5619084	ADP signalling through P2Y purinoceptor 12	REACT:R-HSA-392170	Aryl hydrocarbon receptor signalling	REACT:R-HSA-8937144
ABC-family proteins mediated transport	REACT:R-HSA-382556	Biosynthesis of the N-glycan precursor (dolichol lipid-linked oligosaccharide, LLO) and transfer to a nascent protein	REACT:R-HSA-446193			Asparagine N-linked glycosylation	REACT:R-HSA-446203	Biological oxidations	REACT:R-HSA-211859	P2Y receptors	REACT:R-HSA-417957	GPCR downstream signaling	REACT:R-HSA-388396	ABC-family proteins mediated transport	REACT:R-HSA-382556	Arrhythmogenic right ventricular cardiomyopathy (ARVC)	KEGG:hsa05412	Biological oxidations	REACT:R-HSA-211859
Activated TLR4 signalling	REACT:R-HSA-166054	Glycosphingolipid biosynthesis - lacto and neolacto series	KEGG:hsa00601			Developmental Biology	REACT:R-HSA-1266738	C-type lectin receptors (CLRs)	REACT:R-HSA-5621481			GPCR ligand binding	REACT:R-HSA-500792	Activated TLR4 signalling	REACT:R-HSA-166054	Asparagine N-linked glycosylation	REACT:R-HSA-446203	C-type lectin receptors (CLRs)	REACT:R-HSA-5621481
Activation of APC/C and APC/C:Cdc20 mediated degradation of mitotic proteins	REACT:R-HSA-176814	Glycosphingolipid biosynthesis, lacto-series, LacCer => Lc4Cer	KEGG:hsa_M00070			Formation of the cornified envelope	REACT:R-HSA-6809371	Cell cycle	KEGG:hsa04110			Signal Transduction	REACT:R-HSA-162582	Activation of APC/C and APC/C:Cdc20 mediated degradation of mitotic proteins	REACT:R-HSA-176814	Biosynthesis of the N-glycan precursor (dolichol lipid-linked oligosaccharide, LLO) and transfer to a nascent protein	REACT:R-HSA-446193	Cell cycle	KEGG:hsa04110
Activation of BH3-only proteins	REACT:R-HSA-114452	Mucin type O-glycan biosynthesis	KEGG:hsa00512			G alpha (i) signalling events	REACT:R-HSA-418594	Cell Cycle	REACT:R-HSA-1640170			Signaling by GPCR	REACT:R-HSA-372790	Activation of BH3-only proteins	REACT:R-HSA-114452	Class A/1 (Rhodopsin-like receptors)	REACT:R-HSA-373076	Cell Cycle	REACT:R-HSA-1640170
Activation of gene expression by SREBF (SREBP)	REACT:R-HSA-2426168	Sialic acid metabolism	REACT:R-HSA-4085001			Hemostasis	REACT:R-HSA-109582	Cell Cycle, Mitotic	REACT:R-HSA-69278					Activation of gene expression by SREBF (SREBP)	REACT:R-HSA-2426168	Developmental Biology	REACT:R-HSA-1266738	Cell Cycle, Mitotic	REACT:R-HSA-69278
Activation of Matrix Metalloproteinases	REACT:R-HSA-1592389	Signal amplification	REACT:R-HSA-392518			Keratinization	REACT:R-HSA-6805567	Cyclin D associated events in G1	REACT:R-HSA-69231					Activation of Matrix Metalloproteinases	REACT:R-HSA-1592389	Formation of the cornified envelope	REACT:R-HSA-6809371	Class A/1 (Rhodopsin-like receptors)	REACT:R-HSA-373076
Activation of NF-kappaB in B cells	REACT:R-HSA-1169091	Synthesis of substrates in N-glycan biosythesis	REACT:R-HSA-446219			Metabolic pathways	KEGG:hsa01100	Fatty acid, triacylglycerol, and ketone body metabolism	REACT:R-HSA-535734					Activation of NF-kappaB in B cells	REACT:R-HSA-1169091	G alpha (i) signalling events	REACT:R-HSA-418594	Cyclin D associated events in G1	REACT:R-HSA-69231
Activation of the AP-1 family of transcription factors	REACT:R-HSA-450341					Metabolism of proteins	REACT:R-HSA-392499	G alpha (q) signalling events	REACT:R-HSA-416476					Activation of the AP-1 family of transcription factors	REACT:R-HSA-450341	Glycosphingolipid biosynthesis - lacto and neolacto series	KEGG:hsa00601	Dectin-2 family	REACT:R-HSA-5621480
Acute myeloid leukemia	KEGG:hsa05221					Platelet activation	KEGG:hsa04611	G alpha (s) signalling events	REACT:R-HSA-418555					Acute myeloid leukemia	KEGG:hsa05221	Glycosphingolipid biosynthesis, lacto-series, LacCer => Lc4Cer	KEGG:hsa_M00070	Fatty acid, triacylglycerol, and ketone body metabolism	REACT:R-HSA-535734
Adaptive Immune System	REACT:R-HSA-1280218					Platelet activation, signaling and aggregation	REACT:R-HSA-76002	G1 Phase	REACT:R-HSA-69236					Adaptive Immune System	REACT:R-HSA-1280218	GPCR downstream signaling	REACT:R-HSA-388396	G alpha (q) signalling events	REACT:R-HSA-416476
Adherens junction	KEGG:hsa04520					Post-translational protein modification	REACT:R-HSA-597592	Gastrin-CREB signalling pathway via PKC and MAPK	REACT:R-HSA-881907					Adherens junction	KEGG:hsa04520	GPCR ligand binding	REACT:R-HSA-500792	G alpha (s) signalling events	REACT:R-HSA-418555
Adherens junctions interactions	REACT:R-HSA-418990					Signaling by BMP	REACT:R-HSA-201451	Immune System	REACT:R-HSA-168256					Adherens junctions interactions	REACT:R-HSA-418990	Hemostasis	REACT:R-HSA-109582	G1 Phase	REACT:R-HSA-69236
Adipocytokine signaling pathway	KEGG:hsa04920							Innate Immune System	REACT:R-HSA-168249					Adipocytokine signaling pathway	KEGG:hsa04920	Keratinization	REACT:R-HSA-6805567	Gastrin-CREB signalling pathway via PKC and MAPK	REACT:R-HSA-881907
Adrenergic signaling in cardiomyocytes	KEGG:hsa04261							Metabolism	REACT:R-HSA-1430728					Adrenergic signaling in cardiomyocytes	KEGG:hsa04261	Metabolic pathways	KEGG:hsa01100	GPCR downstream signaling	REACT:R-HSA-388396
African trypanosomiasis	KEGG:hsa05143							Metabolism of lipids and lipoproteins	REACT:R-HSA-556833					African trypanosomiasis	KEGG:hsa05143	Metabolism of proteins	REACT:R-HSA-392499	GPCR ligand binding	REACT:R-HSA-500792
AGE-RAGE signaling pathway in diabetic complications	KEGG:hsa04933							Mitotic G1-G1/S phases	REACT:R-HSA-453279					AGE-RAGE signaling pathway in diabetic complications	KEGG:hsa04933	Mucin type O-glycan biosynthesis	KEGG:hsa00512	Immune System	REACT:R-HSA-168256
Alcoholism	KEGG:hsa05034							Neuroactive ligand-receptor interaction	KEGG:hsa04080					Alcoholism	KEGG:hsa05034	Nucleotide-like (purinergic) receptors	REACT:R-HSA-418038	Innate Immune System	REACT:R-HSA-168249
Aldosterone synthesis and secretion	KEGG:hsa04925							Phase 1 - Functionalization of compounds	REACT:R-HSA-211945					Aldosterone synthesis and secretion	KEGG:hsa04925	P2Y receptors	REACT:R-HSA-417957	Metabolism	REACT:R-HSA-1430728
Aldosterone-regulated sodium reabsorption	KEGG:hsa04960							PPARA activates gene expression	REACT:R-HSA-1989781					Aldosterone-regulated sodium reabsorption	KEGG:hsa04960	Platelet activation	KEGG:hsa04611	Metabolism of lipids and lipoproteins	REACT:R-HSA-556833
Allograft rejection	KEGG:hsa05330							Regulation of lipid metabolism by Peroxisome proliferator-activated receptor alpha (PPARalpha)	REACT:R-HSA-400206					Allograft rejection	KEGG:hsa05330	Platelet activation, signaling and aggregation	REACT:R-HSA-76002	Mitotic G1-G1/S phases	REACT:R-HSA-453279
Alzheimer's disease	KEGG:hsa05010													Alzheimer's disease	KEGG:hsa05010	Post-translational protein modification	REACT:R-HSA-597592	Neuroactive ligand-receptor interaction	KEGG:hsa04080
Amino acid transport across the plasma membrane	REACT:R-HSA-352230													Amino acid transport across the plasma membrane	REACT:R-HSA-352230	Sialic acid metabolism	REACT:R-HSA-4085001	Nucleotide-like (purinergic) receptors	REACT:R-HSA-418038
Amoebiasis	KEGG:hsa05146													Amoebiasis	KEGG:hsa05146	Signal amplification	REACT:R-HSA-392518	P2Y receptors	REACT:R-HSA-417957
Amphetamine addiction	KEGG:hsa05031													Amphetamine addiction	KEGG:hsa05031	Signal Transduction	REACT:R-HSA-162582	Phase 1 - Functionalization of compounds	REACT:R-HSA-211945
AMPK signaling pathway	KEGG:hsa04152													AMPK signaling pathway	KEGG:hsa04152	Signaling by BMP	REACT:R-HSA-201451	PPARA activates gene expression	REACT:R-HSA-1989781
Amyloid fiber formation	REACT:R-HSA-977225													Amyloid fiber formation	REACT:R-HSA-977225	Signaling by GPCR	REACT:R-HSA-372790	Regulation of lipid metabolism by Peroxisome proliferator-activated receptor alpha (PPARalpha)	REACT:R-HSA-400206
Amyotrophic lateral sclerosis (ALS)	KEGG:hsa05014													Amyotrophic lateral sclerosis (ALS)	KEGG:hsa05014	Synthesis of substrates in N-glycan biosythesis	REACT:R-HSA-446219	Signal Transduction	REACT:R-HSA-162582
Anchoring of the basal body to the plasma membrane	REACT:R-HSA-5620912													Anchoring of the basal body to the plasma membrane	REACT:R-HSA-5620912			Signaling by GPCR	REACT:R-HSA-372790
Antifolate resistance	KEGG:hsa01523													Antifolate resistance	KEGG:hsa01523
Antigen activates B Cell Receptor (BCR) leading to generation of second messengers	REACT:R-HSA-983695													Antigen activates B Cell Receptor (BCR) leading to generation of second messengers	REACT:R-HSA-983695
Antigen Presentation: Folding, assembly and peptide loading of class I MHC	REACT:R-HSA-983170													Antigen Presentation: Folding, assembly and peptide loading of class I MHC	REACT:R-HSA-983170
Antigen processing and presentation	KEGG:hsa04612													Antigen processing and presentation	KEGG:hsa04612
Antigen processing-Cross presentation	REACT:R-HSA-1236975													Antigen processing-Cross presentation	REACT:R-HSA-1236975
Antigen processing: Ubiquitination & Proteasome degradation	REACT:R-HSA-983168													Antigen processing: Ubiquitination & Proteasome degradation	REACT:R-HSA-983168
Antimicrobial peptides	REACT:R-HSA-6803157													Antimicrobial peptides	REACT:R-HSA-6803157
APC/C-mediated degradation of cell cycle proteins	REACT:R-HSA-174143													APC/C-mediated degradation of cell cycle proteins	REACT:R-HSA-174143
APC/C:Cdc20 mediated degradation of mitotic proteins	REACT:R-HSA-176409													APC/C:Cdc20 mediated degradation of mitotic proteins	REACT:R-HSA-176409
APC/C:Cdc20 mediated degradation of Securin	REACT:R-HSA-174154													APC/C:Cdc20 mediated degradation of Securin	REACT:R-HSA-174154
APC/C:Cdh1 mediated degradation of Cdc20 and other APC/C:Cdh1 targeted proteins in late mitosis/early G1	REACT:R-HSA-174178													APC/C:Cdh1 mediated degradation of Cdc20 and other APC/C:Cdh1 targeted proteins in late mitosis/early G1	REACT:R-HSA-174178
APC:Cdc20 mediated degradation of cell cycle proteins prior to satisfation of the cell cycle checkpoint	REACT:R-HSA-179419													APC:Cdc20 mediated degradation of cell cycle proteins prior to satisfation of the cell cycle checkpoint	REACT:R-HSA-179419
Apelin signaling pathway	KEGG:hsa04371													Apelin signaling pathway	KEGG:hsa04371
Apoptosis	KEGG:hsa04210													Apoptosis	KEGG:hsa04210
Apoptosis	REACT:R-HSA-109581													Apoptosis	REACT:R-HSA-109581
Apoptosis - multiple species	KEGG:hsa04215													Apoptosis - multiple species	KEGG:hsa04215
Apoptotic cleavage of cellular proteins	REACT:R-HSA-111465													Apoptotic cleavage of cellular proteins	REACT:R-HSA-111465
Arachidonic acid metabolism	KEGG:hsa00590													Arachidonic acid metabolism	KEGG:hsa00590
Arachidonic acid metabolism	REACT:R-HSA-2142753													Arachidonic acid metabolism	REACT:R-HSA-2142753
Arginine and proline metabolism	KEGG:hsa00330													Arginine and proline metabolism	KEGG:hsa00330
Arginine biosynthesis	KEGG:hsa00220													Arginine biosynthesis	KEGG:hsa00220
ARMS-mediated activation	REACT:R-HSA-170984													ARMS-mediated activation	REACT:R-HSA-170984
Assembly of collagen fibrils and other multimeric structures	REACT:R-HSA-2022090													Arrhythmogenic right ventricular cardiomyopathy (ARVC)	KEGG:hsa05412
Assembly of the pre-replicative complex	REACT:R-HSA-68867													Aryl hydrocarbon receptor signalling	REACT:R-HSA-8937144
Association of TriC/CCT with target proteins during biosynthesis	REACT:R-HSA-390471													Asparagine N-linked glycosylation	REACT:R-HSA-446203
Asymmetric localization of PCP proteins	REACT:R-HSA-4608870													Assembly of collagen fibrils and other multimeric structures	REACT:R-HSA-2022090
ATF6 (ATF6-alpha) activates chaperone genes	REACT:R-HSA-381183													Assembly of the pre-replicative complex	REACT:R-HSA-68867
ATF6 (ATF6-alpha) activates chaperones	REACT:R-HSA-381033													Association of TriC/CCT with target proteins during biosynthesis	REACT:R-HSA-390471
Attenuation phase	REACT:R-HSA-3371568													Asymmetric localization of PCP proteins	REACT:R-HSA-4608870
AUF1 (hnRNP D0) binds and destabilizes mRNA	REACT:R-HSA-450408													ATF6 (ATF6-alpha) activates chaperone genes	REACT:R-HSA-381183
AURKA Activation by TPX2	REACT:R-HSA-8854518													ATF6 (ATF6-alpha) activates chaperones	REACT:R-HSA-381033
Autodegradation of Cdh1 by Cdh1:APC/C	REACT:R-HSA-174084													Attenuation phase	REACT:R-HSA-3371568
Autodegradation of the E3 ubiquitin ligase COP1	REACT:R-HSA-349425													AUF1 (hnRNP D0) binds and destabilizes mRNA	REACT:R-HSA-450408
Autophagy - animal	KEGG:hsa04140													AURKA Activation by TPX2	REACT:R-HSA-8854518
Axon guidance	KEGG:hsa04360													Autodegradation of Cdh1 by Cdh1:APC/C	REACT:R-HSA-174084
Axon guidance	REACT:R-HSA-422475													Autodegradation of the E3 ubiquitin ligase COP1	REACT:R-HSA-349425
B cell receptor signaling pathway	KEGG:hsa04662													Autophagy - animal	KEGG:hsa04140
Bacterial invasion of epithelial cells	KEGG:hsa05100													Axon guidance	KEGG:hsa04360
Basal cell carcinoma	KEGG:hsa05217													Axon guidance	REACT:R-HSA-422475
Basigin interactions	REACT:R-HSA-210991													B cell receptor signaling pathway	KEGG:hsa04662
beta-Alanine metabolism	KEGG:hsa00410													Bacterial invasion of epithelial cells	KEGG:hsa05100
Beta-catenin independent WNT signaling	REACT:R-HSA-3858494													Basal cell carcinoma	KEGG:hsa05217
BH3-only proteins associate with and inactivate anti-apoptotic BCL-2 members	REACT:R-HSA-111453													Basigin interactions	REACT:R-HSA-210991
Bile acid and bile salt metabolism	REACT:R-HSA-194068													beta-Alanine metabolism	KEGG:hsa00410
Bile secretion	KEGG:hsa04976													Beta-catenin independent WNT signaling	REACT:R-HSA-3858494
Binding and Uptake of Ligands by Scavenger Receptors	REACT:R-HSA-2173782													BH3-only proteins associate with and inactivate anti-apoptotic BCL-2 members	REACT:R-HSA-111453
Biosynthesis of amino acids	KEGG:hsa01230													Bile acid and bile salt metabolism	REACT:R-HSA-194068
Bladder cancer	KEGG:hsa05219													Bile secretion	KEGG:hsa04976
BMAL1:CLOCK,NPAS2 activates circadian gene expression	REACT:R-HSA-1368108													Binding and Uptake of Ligands by Scavenger Receptors	REACT:R-HSA-2173782
Branched-chain amino acid catabolism	REACT:R-HSA-70895													Biological oxidations	REACT:R-HSA-211859
Breast cancer	KEGG:hsa05224													Biosynthesis of amino acids	KEGG:hsa01230
Calcium signaling pathway	KEGG:hsa04020													Bladder cancer	KEGG:hsa05219
cAMP signaling pathway	KEGG:hsa04024													BMAL1:CLOCK,NPAS2 activates circadian gene expression	REACT:R-HSA-1368108
Carbohydrate digestion and absorption	KEGG:hsa04973													Branched-chain amino acid catabolism	REACT:R-HSA-70895
Carbon metabolism	KEGG:hsa01200													Breast cancer	KEGG:hsa05224
Cardiac conduction	REACT:R-HSA-5576891													C-type lectin receptors (CLRs)	REACT:R-HSA-5621481
Cardiac muscle contraction	KEGG:hsa04260													Calcium signaling pathway	KEGG:hsa04020
Cargo concentration in the ER	REACT:R-HSA-5694530													cAMP signaling pathway	KEGG:hsa04024
Cargo trafficking to the periciliary membrane	REACT:R-HSA-5620920													Carbohydrate digestion and absorption	KEGG:hsa04973
Caspase activation via extrinsic apoptotic signalling pathway	REACT:R-HSA-5357769													Carbon metabolism	KEGG:hsa01200
Caspase-mediated cleavage of cytoskeletal proteins	REACT:R-HSA-264870													Cardiac conduction	REACT:R-HSA-5576891
Cdc20:Phospho-APC/C mediated degradation of Cyclin A	REACT:R-HSA-174184													Cardiac muscle contraction	KEGG:hsa04260
CDK-mediated phosphorylation and removal of Cdc6	REACT:R-HSA-69017													Cargo concentration in the ER	REACT:R-HSA-5694530
Cell adhesion molecules (CAMs)	KEGG:hsa04514													Cargo trafficking to the periciliary membrane	REACT:R-HSA-5620920
Cell Cycle Checkpoints	REACT:R-HSA-69620													Caspase activation via extrinsic apoptotic signalling pathway	REACT:R-HSA-5357769
Cell death signalling via NRAGE, NRIF and NADE	REACT:R-HSA-204998													Caspase-mediated cleavage of cytoskeletal proteins	REACT:R-HSA-264870
Cell junction organization	REACT:R-HSA-446728													Cdc20:Phospho-APC/C mediated degradation of Cyclin A	REACT:R-HSA-174184
Cell surface interactions at the vascular wall	REACT:R-HSA-202733													CDK-mediated phosphorylation and removal of Cdc6	REACT:R-HSA-69017
Cell-Cell communication	REACT:R-HSA-1500931													Cell adhesion molecules (CAMs)	KEGG:hsa04514
Cell-cell junction organization	REACT:R-HSA-421270													Cell cycle	KEGG:hsa04110
Cell-extracellular matrix interactions	REACT:R-HSA-446353													Cell Cycle	REACT:R-HSA-1640170
Cellular response to heat stress	REACT:R-HSA-3371556													Cell Cycle Checkpoints	REACT:R-HSA-69620
Cellular response to hypoxia	REACT:R-HSA-2262749													Cell Cycle, Mitotic	REACT:R-HSA-69278
Cellular responses to stress	REACT:R-HSA-2262752													Cell death signalling via NRAGE, NRIF and NADE	REACT:R-HSA-204998
Cellular Senescence	REACT:R-HSA-2559583													Cell junction organization	REACT:R-HSA-446728
Central carbon metabolism in cancer	KEGG:hsa05230													Cell surface interactions at the vascular wall	REACT:R-HSA-202733
Centrosome maturation	REACT:R-HSA-380287													Cell-Cell communication	REACT:R-HSA-1500931
cGMP-PKG signaling pathway	KEGG:hsa04022													Cell-cell junction organization	REACT:R-HSA-421270
Chagas disease (American trypanosomiasis)	KEGG:hsa05142													Cell-extracellular matrix interactions	REACT:R-HSA-446353
Chaperonin-mediated protein folding	REACT:R-HSA-390466													Cellular response to heat stress	REACT:R-HSA-3371556
Chemical carcinogenesis	KEGG:hsa05204													Cellular response to hypoxia	REACT:R-HSA-2262749
Chemokine receptors bind chemokines	REACT:R-HSA-380108													Cellular responses to stress	REACT:R-HSA-2262752
Chemokine signaling pathway	KEGG:hsa04062													Cellular Senescence	REACT:R-HSA-2559583
Cholesterol biosynthesis	REACT:R-HSA-191273													Central carbon metabolism in cancer	KEGG:hsa05230
Choline metabolism in cancer	KEGG:hsa05231													Centrosome maturation	REACT:R-HSA-380287
Cholinergic synapse	KEGG:hsa04725													cGMP-PKG signaling pathway	KEGG:hsa04022
Chondroitin sulfate/dermatan sulfate metabolism	REACT:R-HSA-1793185													Chagas disease (American trypanosomiasis)	KEGG:hsa05142
Chromatin modifying enzymes	REACT:R-HSA-3247509													Chaperonin-mediated protein folding	REACT:R-HSA-390466
Chromatin organization	REACT:R-HSA-4839726													Chemical carcinogenesis	KEGG:hsa05204
Chronic myeloid leukemia	KEGG:hsa05220													Chemokine receptors bind chemokines	REACT:R-HSA-380108
Chylomicron-mediated lipid transport	REACT:R-HSA-174800													Chemokine signaling pathway	KEGG:hsa04062
Cilium Assembly	REACT:R-HSA-5617833													Cholesterol biosynthesis	REACT:R-HSA-191273
Circadian Clock	REACT:R-HSA-400253													Choline metabolism in cancer	KEGG:hsa05231
Circadian entrainment	KEGG:hsa04713													Cholinergic synapse	KEGG:hsa04725
Circadian rhythm	KEGG:hsa04710													Chondroitin sulfate/dermatan sulfate metabolism	REACT:R-HSA-1793185
Class I MHC mediated antigen processing & presentation	REACT:R-HSA-983169													Chromatin modifying enzymes	REACT:R-HSA-3247509
Classical antibody-mediated complement activation	REACT:R-HSA-173623													Chromatin organization	REACT:R-HSA-4839726
Clathrin-mediated endocytosis	REACT:R-HSA-8856828													Chronic myeloid leukemia	KEGG:hsa05220
CLEC7A (Dectin-1) signaling	REACT:R-HSA-5607764													Chylomicron-mediated lipid transport	REACT:R-HSA-174800
CLEC7A/inflammasome pathway	REACT:R-HSA-5660668													Cilium Assembly	REACT:R-HSA-5617833
Cocaine addiction	KEGG:hsa05030													Circadian Clock	REACT:R-HSA-400253
Collagen biosynthesis and modifying enzymes	REACT:R-HSA-1650814													Circadian entrainment	KEGG:hsa04713
Collagen chain trimerization	REACT:R-HSA-8948216													Circadian rhythm	KEGG:hsa04710
Collagen degradation	REACT:R-HSA-1442490													Class A/1 (Rhodopsin-like receptors)	REACT:R-HSA-373076
Collagen formation	REACT:R-HSA-1474290													Class I MHC mediated antigen processing & presentation	REACT:R-HSA-983169
Colorectal cancer	KEGG:hsa05210													Classical antibody-mediated complement activation	REACT:R-HSA-173623
Common Pathway of Fibrin Clot Formation	REACT:R-HSA-140875													Clathrin-mediated endocytosis	REACT:R-HSA-8856828
Complement and coagulation cascades	KEGG:hsa04610													CLEC7A (Dectin-1) signaling	REACT:R-HSA-5607764
Complement cascade	REACT:R-HSA-166658													CLEC7A/inflammasome pathway	REACT:R-HSA-5660668
Condensation of Prophase Chromosomes	REACT:R-HSA-2299718													Cocaine addiction	KEGG:hsa05030
Constitutive Signaling by Aberrant PI3K in Cancer	REACT:R-HSA-2219530													Collagen biosynthesis and modifying enzymes	REACT:R-HSA-1650814
Constitutive Signaling by AKT1 E17K in Cancer	REACT:R-HSA-5674400													Collagen chain trimerization	REACT:R-HSA-8948216
Constitutive Signaling by EGFRvIII	REACT:R-HSA-5637810													Collagen degradation	REACT:R-HSA-1442490
Constitutive Signaling by Ligand-Responsive EGFR Cancer Variants	REACT:R-HSA-1236382													Collagen formation	REACT:R-HSA-1474290
Constitutive Signaling by NOTCH1 HD+PEST Domain Mutants	REACT:R-HSA-2894862													Colorectal cancer	KEGG:hsa05210
Constitutive Signaling by NOTCH1 PEST Domain Mutants	REACT:R-HSA-2644606													Common Pathway of Fibrin Clot Formation	REACT:R-HSA-140875
COPI-dependent Golgi-to-ER retrograde traffic	REACT:R-HSA-6811434													Complement and coagulation cascades	KEGG:hsa04610
COPII (Coat Protein 2) Mediated Vesicle Transport	REACT:R-HSA-204005													Complement cascade	REACT:R-HSA-166658
Costimulation by the CD28 family	REACT:R-HSA-388841													Condensation of Prophase Chromosomes	REACT:R-HSA-2299718
Cross-presentation of particulate exogenous antigens (phagosomes)	REACT:R-HSA-1236973													Constitutive Signaling by Aberrant PI3K in Cancer	REACT:R-HSA-2219530
Cyclin A/B1 associated events during G2/M transition	REACT:R-HSA-69273													Constitutive Signaling by AKT1 E17K in Cancer	REACT:R-HSA-5674400
Cyclin A:Cdk2-associated events at S phase entry	REACT:R-HSA-69656													Constitutive Signaling by EGFRvIII	REACT:R-HSA-5637810
Cyclin E associated events during G1/S transition	REACT:R-HSA-69202													Constitutive Signaling by Ligand-Responsive EGFR Cancer Variants	REACT:R-HSA-1236382
Cysteine and methionine metabolism	KEGG:hsa00270													Constitutive Signaling by NOTCH1 HD+PEST Domain Mutants	REACT:R-HSA-2894862
Cytochrome P450 - arranged by substrate type	REACT:R-HSA-211897													Constitutive Signaling by NOTCH1 PEST Domain Mutants	REACT:R-HSA-2644606
Cytokine Signaling in Immune system	REACT:R-HSA-1280215													COPI-dependent Golgi-to-ER retrograde traffic	REACT:R-HSA-6811434
Cytokine-cytokine receptor interaction	KEGG:hsa04060													COPII (Coat Protein 2) Mediated Vesicle Transport	REACT:R-HSA-204005
Cytosolic DNA-sensing pathway	KEGG:hsa04623													Costimulation by the CD28 family	REACT:R-HSA-388841
Cytosolic sensors of pathogen-associated DNA	REACT:R-HSA-1834949													Cross-presentation of particulate exogenous antigens (phagosomes)	REACT:R-HSA-1236973
DAP12 interactions	REACT:R-HSA-2172127													Cyclin A/B1 associated events during G2/M transition	REACT:R-HSA-69273
DAP12 signaling	REACT:R-HSA-2424491													Cyclin A:Cdk2-associated events at S phase entry	REACT:R-HSA-69656
Death Receptor Signalling	REACT:R-HSA-73887													Cyclin D associated events in G1	REACT:R-HSA-69231
Degradation of beta-catenin by the destruction complex	REACT:R-HSA-195253													Cyclin E associated events during G1/S transition	REACT:R-HSA-69202
Degradation of the extracellular matrix	REACT:R-HSA-1474228													Cysteine and methionine metabolism	KEGG:hsa00270
Deregulated CDK5 triggers multiple neurodegenerative pathways in Alzheimer's disease models	REACT:R-HSA-8862803													Cytochrome P450 - arranged by substrate type	REACT:R-HSA-211897
Detoxification of Reactive Oxygen Species	REACT:R-HSA-3299685													Cytokine Signaling in Immune system	REACT:R-HSA-1280215
Deubiquitination	REACT:R-HSA-5688426													Cytokine-cytokine receptor interaction	KEGG:hsa04060
Dilated cardiomyopathy	KEGG:hsa05414													Cytosolic DNA-sensing pathway	KEGG:hsa04623
Disease	REACT:R-HSA-1643685													Cytosolic sensors of pathogen-associated DNA	REACT:R-HSA-1834949
Diseases associated with O-glycosylation of proteins	REACT:R-HSA-3906995													DAP12 interactions	REACT:R-HSA-2172127
Diseases associated with surfactant metabolism	REACT:R-HSA-5687613													DAP12 signaling	REACT:R-HSA-2424491
Diseases associated with the TLR signaling cascade	REACT:R-HSA-5602358													Death Receptor Signalling	REACT:R-HSA-73887
Diseases of glycosylation	REACT:R-HSA-3781865													Degradation of beta-catenin by the destruction complex	REACT:R-HSA-195253
Diseases of Immune System	REACT:R-HSA-5260271													Degradation of the extracellular matrix	REACT:R-HSA-1474228
Diseases of metabolism	REACT:R-HSA-5668914													Deregulated CDK5 triggers multiple neurodegenerative pathways in Alzheimer's disease models	REACT:R-HSA-8862803
Diseases of signal transduction	REACT:R-HSA-5663202													Detoxification of Reactive Oxygen Species	REACT:R-HSA-3299685
Disorders of transmembrane transporters	REACT:R-HSA-5619115													Deubiquitination	REACT:R-HSA-5688426
DNA Damage/Telomere Stress Induced Senescence	REACT:R-HSA-2559586													Developmental Biology	REACT:R-HSA-1266738
DNA Double-Strand Break Repair	REACT:R-HSA-5693532													Dilated cardiomyopathy	KEGG:hsa05414
DNA Repair	REACT:R-HSA-73894													Disease	REACT:R-HSA-1643685
DNA replication	KEGG:hsa03030													Diseases associated with O-glycosylation of proteins	REACT:R-HSA-3906995
DNA Replication	REACT:R-HSA-69306													Diseases associated with surfactant metabolism	REACT:R-HSA-5687613
DNA Replication Pre-Initiation	REACT:R-HSA-69002													Diseases associated with the TLR signaling cascade	REACT:R-HSA-5602358
Dopaminergic synapse	KEGG:hsa04728													Diseases of glycosylation	REACT:R-HSA-3781865
Dorso-ventral axis formation	KEGG:hsa04320													Diseases of Immune System	REACT:R-HSA-5260271
Downregulation of ERBB2 signaling	REACT:R-HSA-8863795													Diseases of metabolism	REACT:R-HSA-5668914
Downregulation of SMAD2/3:SMAD4 transcriptional activity	REACT:R-HSA-2173795													Diseases of signal transduction	REACT:R-HSA-5663202
Downregulation of TGF-beta receptor signaling	REACT:R-HSA-2173788													Disorders of transmembrane transporters	REACT:R-HSA-5619115
Downstream signal transduction	REACT:R-HSA-186763													DNA Damage/Telomere Stress Induced Senescence	REACT:R-HSA-2559586
Downstream signaling events of B Cell Receptor (BCR)	REACT:R-HSA-1168372													DNA Double-Strand Break Repair	REACT:R-HSA-5693532
Downstream signaling of activated FGFR1	REACT:R-HSA-5654687													DNA Repair	REACT:R-HSA-73894
Downstream signaling of activated FGFR2	REACT:R-HSA-5654696													DNA replication	KEGG:hsa03030
Downstream signaling of activated FGFR3	REACT:R-HSA-5654708													DNA Replication	REACT:R-HSA-69306
Downstream signaling of activated FGFR4	REACT:R-HSA-5654716													DNA Replication Pre-Initiation	REACT:R-HSA-69002
Downstream TCR signaling	REACT:R-HSA-202424													Dopaminergic synapse	KEGG:hsa04728
Drug metabolism - cytochrome P450	KEGG:hsa00982													Dorso-ventral axis formation	KEGG:hsa04320
E2F mediated regulation of DNA replication	REACT:R-HSA-113510													Downregulation of ERBB2 signaling	REACT:R-HSA-8863795
ECM proteoglycans	REACT:R-HSA-3000178													Downregulation of SMAD2/3:SMAD4 transcriptional activity	REACT:R-HSA-2173795
ECM-receptor interaction	KEGG:hsa04512													Downregulation of TGF-beta receptor signaling	REACT:R-HSA-2173788
EGFR tyrosine kinase inhibitor resistance	KEGG:hsa01521													Downstream signal transduction	REACT:R-HSA-186763
Elastic fibre formation	REACT:R-HSA-1566948													Downstream signaling events of B Cell Receptor (BCR)	REACT:R-HSA-1168372
Endocrine resistance	KEGG:hsa01522													Downstream signaling of activated FGFR1	REACT:R-HSA-5654687
Endocytosis	KEGG:hsa04144													Downstream signaling of activated FGFR2	REACT:R-HSA-5654696
Endometrial cancer	KEGG:hsa05213													Downstream signaling of activated FGFR3	REACT:R-HSA-5654708
EPH-Ephrin signaling	REACT:R-HSA-2682334													Downstream signaling of activated FGFR4	REACT:R-HSA-5654716
EPHB-mediated forward signaling	REACT:R-HSA-3928662													Downstream TCR signaling	REACT:R-HSA-202424
Epigenetic regulation of gene expression	REACT:R-HSA-212165													Drug metabolism - cytochrome P450	KEGG:hsa00982
Epithelial cell signaling in Helicobacter pylori infection	KEGG:hsa05120													E2F mediated regulation of DNA replication	REACT:R-HSA-113510
Epstein-Barr virus infection	KEGG:hsa05169													ECM proteoglycans	REACT:R-HSA-3000178
ER to Golgi Anterograde Transport	REACT:R-HSA-199977													ECM-receptor interaction	KEGG:hsa04512
ER-Phagosome pathway	REACT:R-HSA-1236974													EGFR tyrosine kinase inhibitor resistance	KEGG:hsa01521
ErbB signaling pathway	KEGG:hsa04012													Elastic fibre formation	REACT:R-HSA-1566948
ERK/MAPK targets	REACT:R-HSA-198753													Endocrine resistance	KEGG:hsa01522
Erythrocytes take up oxygen and release carbon dioxide	REACT:R-HSA-1247673													Endocytosis	KEGG:hsa04144
Estrogen signaling pathway	KEGG:hsa04915													Endometrial cancer	KEGG:hsa05213
Extracellular matrix organization	REACT:R-HSA-1474244													EPH-Ephrin signaling	REACT:R-HSA-2682334
Factors involved in megakaryocyte development and platelet production	REACT:R-HSA-983231													EPHB-mediated forward signaling	REACT:R-HSA-3928662
Fanconi anemia pathway	KEGG:hsa03460													Epigenetic regulation of gene expression	REACT:R-HSA-212165
Fanconi Anemia Pathway	REACT:R-HSA-6783310													Epithelial cell signaling in Helicobacter pylori infection	KEGG:hsa05120
Fatty acid degradation	KEGG:hsa00071													Epstein-Barr virus infection	KEGG:hsa05169
Fatty acid metabolism	KEGG:hsa01212													ER to Golgi Anterograde Transport	REACT:R-HSA-199977
FBXL7 down-regulates AURKA during mitotic entry and in early mitosis	REACT:R-HSA-8854050													ER-Phagosome pathway	REACT:R-HSA-1236974
Fc epsilon receptor (FCERI) signaling	REACT:R-HSA-2454202													ErbB signaling pathway	KEGG:hsa04012
Fc epsilon RI signaling pathway	KEGG:hsa04664													ERK/MAPK targets	REACT:R-HSA-198753
Fc gamma R-mediated phagocytosis	KEGG:hsa04666													Erythrocytes take up oxygen and release carbon dioxide	REACT:R-HSA-1247673
FCERI mediated MAPK activation	REACT:R-HSA-2871796													Estrogen signaling pathway	KEGG:hsa04915
FCERI mediated NF-kB activation	REACT:R-HSA-2871837													Extracellular matrix organization	REACT:R-HSA-1474244
Fcgamma receptor (FCGR) dependent phagocytosis	REACT:R-HSA-2029480													Factors involved in megakaryocyte development and platelet production	REACT:R-HSA-983231
Ferroptosis	KEGG:hsa04216													Fanconi anemia pathway	KEGG:hsa03460
FGFR1 mutant receptor activation	REACT:R-HSA-1839124													Fanconi Anemia Pathway	REACT:R-HSA-6783310
Fluid shear stress and atherosclerosis	KEGG:hsa05418													Fatty acid degradation	KEGG:hsa00071
Focal adhesion	KEGG:hsa04510													Fatty acid metabolism	KEGG:hsa01212
Formation of Fibrin Clot (Clotting Cascade)	REACT:R-HSA-140877													Fatty acid, triacylglycerol, and ketone body metabolism	REACT:R-HSA-535734
Formation of Senescence-Associated Heterochromatin Foci (SAHF)	REACT:R-HSA-2559584													FBXL7 down-regulates AURKA during mitotic entry and in early mitosis	REACT:R-HSA-8854050
Formation of the beta-catenin:TCF transactivating complex	REACT:R-HSA-201722													Fc epsilon receptor (FCERI) signaling	REACT:R-HSA-2454202
Formation of tubulin folding intermediates by CCT/TriC	REACT:R-HSA-389960													Fc epsilon RI signaling pathway	KEGG:hsa04664
FoxO signaling pathway	KEGG:hsa04068													Fc gamma R-mediated phagocytosis	KEGG:hsa04666
Frs2-mediated activation	REACT:R-HSA-170968													FCERI mediated MAPK activation	REACT:R-HSA-2871796
Fructose and mannose metabolism	KEGG:hsa00051													FCERI mediated NF-kB activation	REACT:R-HSA-2871837
G alpha (12/13) signalling events	REACT:R-HSA-416482													Fcgamma receptor (FCGR) dependent phagocytosis	REACT:R-HSA-2029480
G beta:gamma signalling through PI3Kgamma	REACT:R-HSA-392451													Ferroptosis	KEGG:hsa04216
G-protein beta:gamma signalling	REACT:R-HSA-397795													FGFR1 mutant receptor activation	REACT:R-HSA-1839124
G0 and Early G1	REACT:R-HSA-1538133													Fluid shear stress and atherosclerosis	KEGG:hsa05418
G1/S DNA Damage Checkpoints	REACT:R-HSA-69615													Focal adhesion	KEGG:hsa04510
G1/S Transition	REACT:R-HSA-69206													Formation of Fibrin Clot (Clotting Cascade)	REACT:R-HSA-140877
G1/S-Specific Transcription	REACT:R-HSA-69205													Formation of Senescence-Associated Heterochromatin Foci (SAHF)	REACT:R-HSA-2559584
G2/M Checkpoints	REACT:R-HSA-69481													Formation of the beta-catenin:TCF transactivating complex	REACT:R-HSA-201722
G2/M DNA replication checkpoint	REACT:R-HSA-69478													Formation of the cornified envelope	REACT:R-HSA-6809371
G2/M Transition	REACT:R-HSA-69275													Formation of tubulin folding intermediates by CCT/TriC	REACT:R-HSA-389960
GAB1 signalosome	REACT:R-HSA-180292													FoxO signaling pathway	KEGG:hsa04068
Gamma carboxylation, hypusine formation and arylsulfatase activation	REACT:R-HSA-163841													Frs2-mediated activation	REACT:R-HSA-170968
Gap junction	KEGG:hsa04540													Fructose and mannose metabolism	KEGG:hsa00051
Gastric acid secretion	KEGG:hsa04971													G alpha (12/13) signalling events	REACT:R-HSA-416482
Gene Expression	REACT:R-HSA-74160													G alpha (i) signalling events	REACT:R-HSA-418594
Generic Transcription Pathway	REACT:R-HSA-212436													G alpha (q) signalling events	REACT:R-HSA-416476
Glioma	KEGG:hsa05214													G alpha (s) signalling events	REACT:R-HSA-418555
Glucagon signaling pathway	KEGG:hsa04922													G beta:gamma signalling through PI3Kgamma	REACT:R-HSA-392451
Gluconeogenesis	REACT:R-HSA-70263													G-protein beta:gamma signalling	REACT:R-HSA-397795
Gluconeogenesis, oxaloacetate => fructose-6P	KEGG:hsa_M00003													G0 and Early G1	REACT:R-HSA-1538133
Glucose metabolism	REACT:R-HSA-70326													G1 Phase	REACT:R-HSA-69236
Glutamatergic synapse	KEGG:hsa04724													G1/S DNA Damage Checkpoints	REACT:R-HSA-69615
Glutathione conjugation	REACT:R-HSA-156590													G1/S Transition	REACT:R-HSA-69206
Glutathione metabolism	KEGG:hsa00480													G1/S-Specific Transcription	REACT:R-HSA-69205
Glycerolipid metabolism	KEGG:hsa00561													G2/M Checkpoints	REACT:R-HSA-69481
Glycerophospholipid biosynthesis	REACT:R-HSA-1483206													G2/M DNA replication checkpoint	REACT:R-HSA-69478
Glycerophospholipid metabolism	KEGG:hsa00564													G2/M Transition	REACT:R-HSA-69275
Glycine, serine and threonine metabolism	KEGG:hsa00260													GAB1 signalosome	REACT:R-HSA-180292
Glycolysis	REACT:R-HSA-70171													Gamma carboxylation, hypusine formation and arylsulfatase activation	REACT:R-HSA-163841
Glycolysis (Embden-Meyerhof pathway), glucose => pyruvate	KEGG:hsa_M00001													Gap junction	KEGG:hsa04540
Glycolysis / Gluconeogenesis	KEGG:hsa00010													Gastric acid secretion	KEGG:hsa04971
Glycolysis, core module involving three-carbon compounds	KEGG:hsa_M00002													Gastrin-CREB signalling pathway via PKC and MAPK	REACT:R-HSA-881907
Glycosaminoglycan metabolism	REACT:R-HSA-1630316													Gene Expression	REACT:R-HSA-74160
GnRH signaling pathway	KEGG:hsa04912													Generic Transcription Pathway	REACT:R-HSA-212436
Golgi Cisternae Pericentriolar Stack Reorganization	REACT:R-HSA-162658													Glioma	KEGG:hsa05214
Golgi-to-ER retrograde transport	REACT:R-HSA-8856688													Glucagon signaling pathway	KEGG:hsa04922
GPVI-mediated activation cascade	REACT:R-HSA-114604													Gluconeogenesis	REACT:R-HSA-70263
Graft-versus-host disease	KEGG:hsa05332													Gluconeogenesis, oxaloacetate => fructose-6P	KEGG:hsa_M00003
GRB2 events in EGFR signaling	REACT:R-HSA-179812													Glucose metabolism	REACT:R-HSA-70326
GRB2 events in ERBB2 signaling	REACT:R-HSA-1963640													Glutamatergic synapse	KEGG:hsa04724
Growth hormone receptor signaling	REACT:R-HSA-982772													Glutathione conjugation	REACT:R-HSA-156590
HATs acetylate histones	REACT:R-HSA-3214847													Glutathione metabolism	KEGG:hsa00480
HDACs deacetylate histones	REACT:R-HSA-3214815													Glycerolipid metabolism	KEGG:hsa00561
HDR through Homologous Recombination (HR) or Single Strand Annealing (SSA)	REACT:R-HSA-5693567													Glycerophospholipid biosynthesis	REACT:R-HSA-1483206
HDR through Homologous Recombination (HRR)	REACT:R-HSA-5685942													Glycerophospholipid metabolism	KEGG:hsa00564
Hedgehog 'off' state	REACT:R-HSA-5610787													Glycine, serine and threonine metabolism	KEGG:hsa00260
Hedgehog 'on' state	REACT:R-HSA-5632684													Glycolysis	REACT:R-HSA-70171
Hedgehog ligand biogenesis	REACT:R-HSA-5358346													Glycolysis (Embden-Meyerhof pathway), glucose => pyruvate	KEGG:hsa_M00001
Hematopoietic cell lineage	KEGG:hsa04640													Glycolysis / Gluconeogenesis	KEGG:hsa00010
Hepatitis B	KEGG:hsa05161													Glycolysis, core module involving three-carbon compounds	KEGG:hsa_M00002
Hepatitis C	KEGG:hsa05160													Glycosaminoglycan metabolism	REACT:R-HSA-1630316
Herpes simplex infection	KEGG:hsa05168													GnRH signaling pathway	KEGG:hsa04912
HIF-1 signaling pathway	KEGG:hsa04066													Golgi Cisternae Pericentriolar Stack Reorganization	REACT:R-HSA-162658
Highly calcium permeable postsynaptic nicotinic acetylcholine receptors	REACT:R-HSA-629594													Golgi-to-ER retrograde transport	REACT:R-HSA-8856688
Hippo signaling pathway	KEGG:hsa04390													GPCR downstream signaling	REACT:R-HSA-388396
HIV Infection	REACT:R-HSA-162906													GPCR ligand binding	REACT:R-HSA-500792
Homology Directed Repair	REACT:R-HSA-5693538													GPVI-mediated activation cascade	REACT:R-HSA-114604
Hormone-sensitive lipase (HSL)-mediated triacylglycerol hydrolysis	REACT:R-HSA-163560													Graft-versus-host disease	KEGG:hsa05332
HSF1-dependent transactivation	REACT:R-HSA-3371571													GRB2 events in EGFR signaling	REACT:R-HSA-179812
HTLV-I infection	KEGG:hsa05166													GRB2 events in ERBB2 signaling	REACT:R-HSA-1963640
Huntington's disease	KEGG:hsa05016													Growth hormone receptor signaling	REACT:R-HSA-982772
Hypertrophic cardiomyopathy (HCM)	KEGG:hsa05410													HATs acetylate histones	REACT:R-HSA-3214847
IGF1R signaling cascade	REACT:R-HSA-2428924													HDACs deacetylate histones	REACT:R-HSA-3214815
IKBKG deficiency causes anhidrotic ectodermal dysplasia with immunodeficiency (EDA-ID) (via TLR)	REACT:R-HSA-5603027													HDR through Homologous Recombination (HR) or Single Strand Annealing (SSA)	REACT:R-HSA-5693567
IKK complex recruitment mediated by RIP1	REACT:R-HSA-937041													HDR through Homologous Recombination (HRR)	REACT:R-HSA-5685942
IL-17 signaling pathway	KEGG:hsa04657													Hedgehog 'off' state	REACT:R-HSA-5610787
IL-6-type cytokine receptor ligand interactions	REACT:R-HSA-6788467													Hedgehog 'on' state	REACT:R-HSA-5632684
Immunoregulatory interactions between a Lymphoid and a non-Lymphoid cell	REACT:R-HSA-198933													Hedgehog ligand biogenesis	REACT:R-HSA-5358346
Infectious disease	REACT:R-HSA-5663205													Hematopoietic cell lineage	KEGG:hsa04640
Inflammasomes	REACT:R-HSA-622312													Hemostasis	REACT:R-HSA-109582
Inflammatory bowel disease (IBD)	KEGG:hsa05321													Hepatitis B	KEGG:hsa05161
Inflammatory mediator regulation of TRP channels	KEGG:hsa04750													Hepatitis C	KEGG:hsa05160
Influenza A	KEGG:hsa05164													Herpes simplex infection	KEGG:hsa05168
Initial triggering of complement	REACT:R-HSA-166663													HIF-1 signaling pathway	KEGG:hsa04066
Inositol phosphate metabolism	KEGG:hsa00562													Highly calcium permeable postsynaptic nicotinic acetylcholine receptors	REACT:R-HSA-629594
Inositol phosphate metabolism	REACT:R-HSA-1483249													Hippo signaling pathway	KEGG:hsa04390
Insulin receptor signalling cascade	REACT:R-HSA-74751													HIV Infection	REACT:R-HSA-162906
Insulin resistance	KEGG:hsa04931													Homology Directed Repair	REACT:R-HSA-5693538
Insulin secretion	KEGG:hsa04911													Hormone-sensitive lipase (HSL)-mediated triacylglycerol hydrolysis	REACT:R-HSA-163560
Insulin signaling pathway	KEGG:hsa04910													HSF1-dependent transactivation	REACT:R-HSA-3371571
Integration of energy metabolism	REACT:R-HSA-163685													HTLV-I infection	KEGG:hsa05166
Integrin cell surface interactions	REACT:R-HSA-216083													Huntington's disease	KEGG:hsa05016
Interferon alpha/beta signaling	REACT:R-HSA-909733													Hypertrophic cardiomyopathy (HCM)	KEGG:hsa05410
Interferon gamma signaling	REACT:R-HSA-877300													IGF1R signaling cascade	REACT:R-HSA-2428924
Interferon Signaling	REACT:R-HSA-913531													IKBKG deficiency causes anhidrotic ectodermal dysplasia with immunodeficiency (EDA-ID) (via TLR)	REACT:R-HSA-5603027
Interleukin receptor SHC signaling	REACT:R-HSA-912526													IKK complex recruitment mediated by RIP1	REACT:R-HSA-937041
Interleukin-1 processing	REACT:R-HSA-448706													IL-17 signaling pathway	KEGG:hsa04657
Interleukin-1 signaling	REACT:R-HSA-446652													IL-6-type cytokine receptor ligand interactions	REACT:R-HSA-6788467
Interleukin-10 signaling	REACT:R-HSA-6783783													Immune System	REACT:R-HSA-168256
Interleukin-2 signaling	REACT:R-HSA-451927													Immunoregulatory interactions between a Lymphoid and a non-Lymphoid cell	REACT:R-HSA-198933
Interleukin-3, 5 and GM-CSF signaling	REACT:R-HSA-512988													Infectious disease	REACT:R-HSA-5663205
Interleukin-4 and 13 signaling	REACT:R-HSA-6785807													Inflammasomes	REACT:R-HSA-622312
Interleukin-6 family signaling	REACT:R-HSA-6783589													Inflammatory bowel disease (IBD)	KEGG:hsa05321
Interleukin-6 signaling	REACT:R-HSA-1059683													Inflammatory mediator regulation of TRP channels	KEGG:hsa04750
Interleukin-7 signaling	REACT:R-HSA-1266695													Influenza A	KEGG:hsa05164
Intestinal immune network for IgA production	KEGG:hsa04672													Initial triggering of complement	REACT:R-HSA-166663
Intra-Golgi and retrograde Golgi-to-ER traffic	REACT:R-HSA-6811442													Innate Immune System	REACT:R-HSA-168249
Intrinsic Pathway for Apoptosis	REACT:R-HSA-109606													Inositol phosphate metabolism	KEGG:hsa00562
Ion channel transport	REACT:R-HSA-983712													Inositol phosphate metabolism	REACT:R-HSA-1483249
Ion homeostasis	REACT:R-HSA-5578775													Insulin receptor signalling cascade	REACT:R-HSA-74751
Ion transport by P-type ATPases	REACT:R-HSA-936837													Insulin resistance	KEGG:hsa04931
IRE1alpha activates chaperones	REACT:R-HSA-381070													Insulin secretion	KEGG:hsa04911
Iron uptake and transport	REACT:R-HSA-917937													Insulin signaling pathway	KEGG:hsa04910
IRS-mediated signalling	REACT:R-HSA-112399													Integration of energy metabolism	REACT:R-HSA-163685
IRS-related events triggered by IGF1R	REACT:R-HSA-2428928													Integrin cell surface interactions	REACT:R-HSA-216083
Jak-STAT signaling pathway	KEGG:hsa04630													Interferon alpha/beta signaling	REACT:R-HSA-909733
Kinesins	REACT:R-HSA-983189													Interferon gamma signaling	REACT:R-HSA-877300
L1CAM interactions	REACT:R-HSA-373760													Interferon Signaling	REACT:R-HSA-913531
Laminin interactions	REACT:R-HSA-3000157													Interleukin receptor SHC signaling	REACT:R-HSA-912526
Legionellosis	KEGG:hsa05134													Interleukin-1 processing	REACT:R-HSA-448706
Leishmaniasis	KEGG:hsa05140													Interleukin-1 signaling	REACT:R-HSA-446652
Leukocyte transendothelial migration	KEGG:hsa04670													Interleukin-10 signaling	REACT:R-HSA-6783783
Lipid digestion, mobilization, and transport	REACT:R-HSA-73923													Interleukin-2 signaling	REACT:R-HSA-451927
Lipoprotein metabolism	REACT:R-HSA-174824													Interleukin-3, 5 and GM-CSF signaling	REACT:R-HSA-512988
Long-term depression	KEGG:hsa04730													Interleukin-4 and 13 signaling	REACT:R-HSA-6785807
Long-term potentiation	KEGG:hsa04720													Interleukin-6 family signaling	REACT:R-HSA-6783589
Longevity regulating pathway	KEGG:hsa04211													Interleukin-6 signaling	REACT:R-HSA-1059683
Longevity regulating pathway - multiple species	KEGG:hsa04213													Interleukin-7 signaling	REACT:R-HSA-1266695
Loss of Function of SMAD2/3 in Cancer	REACT:R-HSA-3304349													Intestinal immune network for IgA production	KEGG:hsa04672
Loss of Nlp from mitotic centrosomes	REACT:R-HSA-380259													Intra-Golgi and retrograde Golgi-to-ER traffic	REACT:R-HSA-6811442
Loss of proteins required for interphase microtubule organization from the centrosome	REACT:R-HSA-380284													Intrinsic Pathway for Apoptosis	REACT:R-HSA-109606
Lysosome	KEGG:hsa04142													Ion channel transport	REACT:R-HSA-983712
M Phase	REACT:R-HSA-68886													Ion homeostasis	REACT:R-HSA-5578775
M/G1 Transition	REACT:R-HSA-68874													Ion transport by P-type ATPases	REACT:R-HSA-936837
Malaria	KEGG:hsa05144													IRE1alpha activates chaperones	REACT:R-HSA-381070
MAP kinase activation in TLR cascade	REACT:R-HSA-450294													Iron uptake and transport	REACT:R-HSA-917937
MAP2K and MAPK activation	REACT:R-HSA-5674135													IRS-mediated signalling	REACT:R-HSA-112399
MAP3K8 (TPL2)-dependent MAPK1/3 activation	REACT:R-HSA-5684264													IRS-related events triggered by IGF1R	REACT:R-HSA-2428928
MAPK (JNK) signaling	KEGG:hsa_M00688													Jak-STAT signaling pathway	KEGG:hsa04630
MAPK (p38) signaling	KEGG:hsa_M00689													Keratinization	REACT:R-HSA-6805567
MAPK family signaling cascades	REACT:R-HSA-5683057													Kinesins	REACT:R-HSA-983189
MAPK signaling pathway	KEGG:hsa04010													L1CAM interactions	REACT:R-HSA-373760
MAPK targets/ Nuclear events mediated by MAP kinases	REACT:R-HSA-450282													Laminin interactions	REACT:R-HSA-3000157
MAPK1/MAPK3 signaling	REACT:R-HSA-5684996													Legionellosis	KEGG:hsa05134
MAPK3 (ERK1) activation	REACT:R-HSA-110056													Leishmaniasis	KEGG:hsa05140
MAPK6/MAPK4 signaling	REACT:R-HSA-5687128													Leukocyte transendothelial migration	KEGG:hsa04670
Measles	KEGG:hsa05162													Lipid digestion, mobilization, and transport	REACT:R-HSA-73923
Meiosis	REACT:R-HSA-1500620													Lipoprotein metabolism	REACT:R-HSA-174824
Meiotic recombination	REACT:R-HSA-912446													Long-term depression	KEGG:hsa04730
Melanogenesis	KEGG:hsa04916													Long-term potentiation	KEGG:hsa04720
Melanoma	KEGG:hsa05218													Longevity regulating pathway	KEGG:hsa04211
Membrane Trafficking	REACT:R-HSA-199991													Longevity regulating pathway - multiple species	KEGG:hsa04213
MET activates PTK2 signaling	REACT:R-HSA-8874081													Loss of Function of SMAD2/3 in Cancer	REACT:R-HSA-3304349
MET interacts with TNS proteins	REACT:R-HSA-8875513													Loss of Nlp from mitotic centrosomes	REACT:R-HSA-380259
MET promotes cell motility	REACT:R-HSA-8875878													Loss of proteins required for interphase microtubule organization from the centrosome	REACT:R-HSA-380284
Metabolism of amino acids and derivatives	REACT:R-HSA-71291													Lysosome	KEGG:hsa04142
Metabolism of carbohydrates	REACT:R-HSA-71387													M Phase	REACT:R-HSA-68886
Metabolism of fat-soluble vitamins	REACT:R-HSA-6806667													M/G1 Transition	REACT:R-HSA-68874
Metabolism of nucleotides	REACT:R-HSA-15869													Malaria	KEGG:hsa05144
Metabolism of polyamines	REACT:R-HSA-351202													MAP kinase activation in TLR cascade	REACT:R-HSA-450294
Metabolism of vitamins and cofactors	REACT:R-HSA-196854													MAP2K and MAPK activation	REACT:R-HSA-5674135
Metabolism of water-soluble vitamins and cofactors	REACT:R-HSA-196849													MAP3K8 (TPL2)-dependent MAPK1/3 activation	REACT:R-HSA-5684264
Metabolism of xenobiotics by cytochrome P450	KEGG:hsa00980													MAPK (JNK) signaling	KEGG:hsa_M00688
Metalloprotease DUBs	REACT:R-HSA-5689901													MAPK (p38) signaling	KEGG:hsa_M00689
Metallothioneins bind metals	REACT:R-HSA-5661231													MAPK family signaling cascades	REACT:R-HSA-5683057
MHC class II antigen presentation	REACT:R-HSA-2132295													MAPK signaling pathway	KEGG:hsa04010
MicroRNAs in cancer	KEGG:hsa05206													MAPK targets/ Nuclear events mediated by MAP kinases	REACT:R-HSA-450282
Mineral absorption	KEGG:hsa04978													MAPK1/MAPK3 signaling	REACT:R-HSA-5684996
Mitochondrial biogenesis	REACT:R-HSA-1592230													MAPK3 (ERK1) activation	REACT:R-HSA-110056
Mitochondrial protein import	REACT:R-HSA-1268020													MAPK6/MAPK4 signaling	REACT:R-HSA-5687128
Mitophagy - animal	KEGG:hsa04137													Measles	KEGG:hsa05162
Mitotic Anaphase	REACT:R-HSA-68882													Meiosis	REACT:R-HSA-1500620
Mitotic G2-G2/M phases	REACT:R-HSA-453274													Meiotic recombination	REACT:R-HSA-912446
Mitotic Metaphase and Anaphase	REACT:R-HSA-2555396													Melanogenesis	KEGG:hsa04916
Mitotic Prometaphase	REACT:R-HSA-68877													Melanoma	KEGG:hsa05218
Mitotic Prophase	REACT:R-HSA-68875													Membrane Trafficking	REACT:R-HSA-199991
Molecules associated with elastic fibres	REACT:R-HSA-2129379													MET activates PTK2 signaling	REACT:R-HSA-8874081
mRNA Splicing	REACT:R-HSA-72172													MET interacts with TNS proteins	REACT:R-HSA-8875513
mRNA Splicing - Major Pathway	REACT:R-HSA-72163													MET promotes cell motility	REACT:R-HSA-8875878
mRNA surveillance pathway	KEGG:hsa03015													Metabolic pathways	KEGG:hsa01100
mTOR signaling pathway	KEGG:hsa04150													Metabolism	REACT:R-HSA-1430728
Muscle contraction	REACT:R-HSA-397014													Metabolism of amino acids and derivatives	REACT:R-HSA-71291
MyD88 cascade initiated on plasma membrane	REACT:R-HSA-975871													Metabolism of carbohydrates	REACT:R-HSA-71387
MyD88 dependent cascade initiated on endosome	REACT:R-HSA-975155													Metabolism of fat-soluble vitamins	REACT:R-HSA-6806667
MyD88-independent TLR3/TLR4 cascade	REACT:R-HSA-166166													Metabolism of lipids and lipoproteins	REACT:R-HSA-556833
MyD88:Mal cascade initiated on plasma membrane	REACT:R-HSA-166058													Metabolism of nucleotides	REACT:R-HSA-15869
Natural killer cell mediated cytotoxicity	KEGG:hsa04650													Metabolism of polyamines	REACT:R-HSA-351202
NCAM signaling for neurite out-growth	REACT:R-HSA-375165													Metabolism of proteins	REACT:R-HSA-392499
NCAM1 interactions	REACT:R-HSA-419037													Metabolism of vitamins and cofactors	REACT:R-HSA-196854
Negative regulation of FGFR1 signaling	REACT:R-HSA-5654726													Metabolism of water-soluble vitamins and cofactors	REACT:R-HSA-196849
Negative regulation of FGFR2 signaling	REACT:R-HSA-5654727													Metabolism of xenobiotics by cytochrome P450	KEGG:hsa00980
Negative regulation of FGFR3 signaling	REACT:R-HSA-5654732													Metalloprotease DUBs	REACT:R-HSA-5689901
Negative regulation of FGFR4 signaling	REACT:R-HSA-5654733													Metallothioneins bind metals	REACT:R-HSA-5661231
Negative regulation of MAPK pathway	REACT:R-HSA-5675221													MHC class II antigen presentation	REACT:R-HSA-2132295
Negative regulation of the PI3K/AKT network	REACT:R-HSA-199418													MicroRNAs in cancer	KEGG:hsa05206
Negative regulators of RIG-I/MDA5 signaling	REACT:R-HSA-936440													Mineral absorption	KEGG:hsa04978
Neurodegenerative Diseases	REACT:R-HSA-8863678													Mitochondrial biogenesis	REACT:R-HSA-1592230
Neuronal System	REACT:R-HSA-112316													Mitochondrial protein import	REACT:R-HSA-1268020
Neurotrophin signaling pathway	KEGG:hsa04722													Mitophagy - animal	KEGG:hsa04137
Neutrophil degranulation	REACT:R-HSA-6798695													Mitotic Anaphase	REACT:R-HSA-68882
NF-kappa B signaling pathway	KEGG:hsa04064													Mitotic G1-G1/S phases	REACT:R-HSA-453279
NF-kB is activated and signals survival	REACT:R-HSA-209560													Mitotic G2-G2/M phases	REACT:R-HSA-453274
NGF signalling via TRKA from the plasma membrane	REACT:R-HSA-187037													Mitotic Metaphase and Anaphase	REACT:R-HSA-2555396
Nicotinate and nicotinamide metabolism	KEGG:hsa00760													Mitotic Prometaphase	REACT:R-HSA-68877
NOD-like receptor signaling pathway	KEGG:hsa04621													Mitotic Prophase	REACT:R-HSA-68875
NOD1/2 Signaling Pathway	REACT:R-HSA-168638													Molecules associated with elastic fibres	REACT:R-HSA-2129379
Non-alcoholic fatty liver disease (NAFLD)	KEGG:hsa04932													mRNA Splicing	REACT:R-HSA-72172
Non-integrin membrane-ECM interactions	REACT:R-HSA-3000171													mRNA Splicing - Major Pathway	REACT:R-HSA-72163
Non-small cell lung cancer	KEGG:hsa05223													mRNA surveillance pathway	KEGG:hsa03015
NOTCH1 Intracellular Domain Regulates Transcription	REACT:R-HSA-2122947													mTOR signaling pathway	KEGG:hsa04150
NRAGE signals death through JNK	REACT:R-HSA-193648													Muscle contraction	REACT:R-HSA-397014
Nuclear Events (kinase and transcription factor activation)	REACT:R-HSA-198725													MyD88 cascade initiated on plasma membrane	REACT:R-HSA-975871
Nuclear Receptor transcription pathway	REACT:R-HSA-383280													MyD88 dependent cascade initiated on endosome	REACT:R-HSA-975155
Nucleotide-binding domain, leucine rich repeat containing receptor (NLR) signaling pathways	REACT:R-HSA-168643													MyD88-independent TLR3/TLR4 cascade	REACT:R-HSA-166166
O-linked glycosylation	REACT:R-HSA-5173105													MyD88:Mal cascade initiated on plasma membrane	REACT:R-HSA-166058
Oncogene Induced Senescence	REACT:R-HSA-2559585													Natural killer cell mediated cytotoxicity	KEGG:hsa04650
Oncogenic MAPK signaling	REACT:R-HSA-6802957													NCAM signaling for neurite out-growth	REACT:R-HSA-375165
One carbon pool by folate	KEGG:hsa00670													NCAM1 interactions	REACT:R-HSA-419037
Oocyte meiosis	KEGG:hsa04114													Negative regulation of FGFR1 signaling	REACT:R-HSA-5654726
Opioid Signalling	REACT:R-HSA-111885													Negative regulation of FGFR2 signaling	REACT:R-HSA-5654727
Orc1 removal from chromatin	REACT:R-HSA-68949													Negative regulation of FGFR3 signaling	REACT:R-HSA-5654732
Organelle biogenesis and maintenance	REACT:R-HSA-1852241													Negative regulation of FGFR4 signaling	REACT:R-HSA-5654733
Osteoclast differentiation	KEGG:hsa04380													Negative regulation of MAPK pathway	REACT:R-HSA-5675221
Other semaphorin interactions	REACT:R-HSA-416700													Negative regulation of the PI3K/AKT network	REACT:R-HSA-199418
Ovarian steroidogenesis	KEGG:hsa04913													Negative regulators of RIG-I/MDA5 signaling	REACT:R-HSA-936440
Oxidative phosphorylation	KEGG:hsa00190													Neuroactive ligand-receptor interaction	KEGG:hsa04080
Oxidative Stress Induced Senescence	REACT:R-HSA-2559580													Neurodegenerative Diseases	REACT:R-HSA-8863678
Oxygen-dependent proline hydroxylation of Hypoxia-inducible Factor Alpha	REACT:R-HSA-1234176													Neuronal System	REACT:R-HSA-112316
Oxytocin signaling pathway	KEGG:hsa04921													Neurotrophin signaling pathway	KEGG:hsa04722
p53 signaling pathway	KEGG:hsa04115													Neutrophil degranulation	REACT:R-HSA-6798695
p53-Dependent G1 DNA Damage Response	REACT:R-HSA-69563													NF-kappa B signaling pathway	KEGG:hsa04064
p53-Dependent G1/S DNA damage checkpoint	REACT:R-HSA-69580													NF-kB is activated and signals survival	REACT:R-HSA-209560
p53-Independent DNA Damage Response	REACT:R-HSA-69610													NGF signalling via TRKA from the plasma membrane	REACT:R-HSA-187037
p53-Independent G1/S DNA damage checkpoint	REACT:R-HSA-69613													Nicotinate and nicotinamide metabolism	KEGG:hsa00760
p75 NTR receptor-mediated signalling	REACT:R-HSA-193704													NOD-like receptor signaling pathway	KEGG:hsa04621
p75NTR signals via NF-kB	REACT:R-HSA-193639													NOD1/2 Signaling Pathway	REACT:R-HSA-168638
Pancreatic cancer	KEGG:hsa05212													Non-alcoholic fatty liver disease (NAFLD)	KEGG:hsa04932
Pancreatic secretion	KEGG:hsa04972													Non-integrin membrane-ECM interactions	REACT:R-HSA-3000171
Paradoxical activation of RAF signaling by kinase inactive BRAF	REACT:R-HSA-6802955													Non-small cell lung cancer	KEGG:hsa05223
Parkinson's disease	KEGG:hsa05012													NOTCH1 Intracellular Domain Regulates Transcription	REACT:R-HSA-2122947
Pathogenic Escherichia coli infection	KEGG:hsa05130													NRAGE signals death through JNK	REACT:R-HSA-193648
Pathways in cancer	KEGG:hsa05200													Nuclear Events (kinase and transcription factor activation)	REACT:R-HSA-198725
Peptide hormone metabolism	REACT:R-HSA-2980736													Nuclear Receptor transcription pathway	REACT:R-HSA-383280
Peptide ligand-binding receptors	REACT:R-HSA-375276													Nucleotide-binding domain, leucine rich repeat containing receptor (NLR) signaling pathways	REACT:R-HSA-168643
PERK regulates gene expression	REACT:R-HSA-381042													O-linked glycosylation	REACT:R-HSA-5173105
Peroxisome	KEGG:hsa04146													Oncogene Induced Senescence	REACT:R-HSA-2559585
Pertussis	KEGG:hsa05133													Oncogenic MAPK signaling	REACT:R-HSA-6802957
Phagosome	KEGG:hsa04145													One carbon pool by folate	KEGG:hsa00670
Phase II conjugation	REACT:R-HSA-156580													Oocyte meiosis	KEGG:hsa04114
Phenylalanine metabolism	KEGG:hsa00360													Opioid Signalling	REACT:R-HSA-111885
Phosphatidylinositol signaling system	KEGG:hsa04070													Orc1 removal from chromatin	REACT:R-HSA-68949
Phospholipase D signaling pathway	KEGG:hsa04072													Organelle biogenesis and maintenance	REACT:R-HSA-1852241
Phospholipid metabolism	REACT:R-HSA-1483257													Osteoclast differentiation	KEGG:hsa04380
PI Metabolism	REACT:R-HSA-1483255													Other semaphorin interactions	REACT:R-HSA-416700
PI3K Cascade	REACT:R-HSA-109704													Ovarian steroidogenesis	KEGG:hsa04913
PI3K-Akt signaling pathway	KEGG:hsa04151													Oxidative phosphorylation	KEGG:hsa00190
PI3K/AKT activation	REACT:R-HSA-198203													Oxidative Stress Induced Senescence	REACT:R-HSA-2559580
PI3K/AKT Signaling in Cancer	REACT:R-HSA-2219528													Oxygen-dependent proline hydroxylation of Hypoxia-inducible Factor Alpha	REACT:R-HSA-1234176
PI5P, PP2A and IER3 Regulate PI3K/AKT Signaling	REACT:R-HSA-6811558													Oxytocin signaling pathway	KEGG:hsa04921
PIP3 activates AKT signaling	REACT:R-HSA-1257604													p53 signaling pathway	KEGG:hsa04115
Platelet degranulation	REACT:R-HSA-114608													p53-Dependent G1 DNA Damage Response	REACT:R-HSA-69563
Platelet homeostasis	REACT:R-HSA-418346													p53-Dependent G1/S DNA damage checkpoint	REACT:R-HSA-69580
Platinum drug resistance	KEGG:hsa01524													p53-Independent DNA Damage Response	REACT:R-HSA-69610
Post-chaperonin tubulin folding pathway	REACT:R-HSA-389977													p53-Independent G1/S DNA damage checkpoint	REACT:R-HSA-69613
Post-translational modification: synthesis of GPI-anchored proteins	REACT:R-HSA-163125													p75 NTR receptor-mediated signalling	REACT:R-HSA-193704
PPAR signaling pathway	KEGG:hsa03320													p75NTR signals via NF-kB	REACT:R-HSA-193639
Primary immunodeficiency	KEGG:hsa05340													Pancreatic cancer	KEGG:hsa05212
Prion diseases	KEGG:hsa05020													Pancreatic secretion	KEGG:hsa04972
Processing of Capped Intron-Containing Pre-mRNA	REACT:R-HSA-72203													Paradoxical activation of RAF signaling by kinase inactive BRAF	REACT:R-HSA-6802955
Progesterone-mediated oocyte maturation	KEGG:hsa04914													Parkinson's disease	KEGG:hsa05012
Programmed Cell Death	REACT:R-HSA-5357801													Pathogenic Escherichia coli infection	KEGG:hsa05130
Prolactin signaling pathway	KEGG:hsa04917													Pathways in cancer	KEGG:hsa05200
Prolonged ERK activation events	REACT:R-HSA-169893													Peptide hormone metabolism	REACT:R-HSA-2980736
Propanoate metabolism	KEGG:hsa00640													Peptide ligand-binding receptors	REACT:R-HSA-375276
Prostate cancer	KEGG:hsa05215													PERK regulates gene expression	REACT:R-HSA-381042
Proteasome	KEGG:hsa03050													Peroxisome	KEGG:hsa04146
Protein digestion and absorption	KEGG:hsa04974													Pertussis	KEGG:hsa05133
Protein folding	REACT:R-HSA-391251													Phagosome	KEGG:hsa04145
Protein processing in endoplasmic reticulum	KEGG:hsa04141													Phase 1 - Functionalization of compounds	REACT:R-HSA-211945
Proteoglycans in cancer	KEGG:hsa05205													Phase II conjugation	REACT:R-HSA-156580
Pyrimidine metabolism	KEGG:hsa00240													Phenylalanine metabolism	KEGG:hsa00360
Pyrimidine metabolism	REACT:R-HSA-73848													Phosphatidylinositol signaling system	KEGG:hsa04070
Pyruvate metabolism	KEGG:hsa00620													Phospholipase D signaling pathway	KEGG:hsa04072
Pyruvate metabolism	REACT:R-HSA-70268													Phospholipid metabolism	REACT:R-HSA-1483257
RAB GEFs exchange GTP for GDP on RABs	REACT:R-HSA-8876198													PI Metabolism	REACT:R-HSA-1483255
RAF-independent MAPK1/3 activation	REACT:R-HSA-112409													PI3K Cascade	REACT:R-HSA-109704
RAF/MAP kinase cascade	REACT:R-HSA-5673001													PI3K-Akt signaling pathway	KEGG:hsa04151
Rap1 signaling pathway	KEGG:hsa04015													PI3K/AKT activation	REACT:R-HSA-198203
Ras signaling pathway	KEGG:hsa04014													PI3K/AKT Signaling in Cancer	REACT:R-HSA-2219528
Recruitment of mitotic centrosome proteins and complexes	REACT:R-HSA-380270													PI5P, PP2A and IER3 Regulate PI3K/AKT Signaling	REACT:R-HSA-6811558
Regulation of actin cytoskeleton	KEGG:hsa04810													PIP3 activates AKT signaling	REACT:R-HSA-1257604
Regulation of actin dynamics for phagocytic cup formation	REACT:R-HSA-2029482													Platelet activation	KEGG:hsa04611
Regulation of activated PAK-2p34 by proteasome mediated degradation	REACT:R-HSA-211733													Platelet activation, signaling and aggregation	REACT:R-HSA-76002
Regulation of APC/C activators between G1/S and early anaphase	REACT:R-HSA-176408													Platelet degranulation	REACT:R-HSA-114608
Regulation of Apoptosis	REACT:R-HSA-169911													Platelet homeostasis	REACT:R-HSA-418346
Regulation of cholesterol biosynthesis by SREBP (SREBF)	REACT:R-HSA-1655829													Platinum drug resistance	KEGG:hsa01524
Regulation of DNA replication	REACT:R-HSA-69304													Post-chaperonin tubulin folding pathway	REACT:R-HSA-389977
Regulation of gene expression by Hypoxia-inducible Factor	REACT:R-HSA-1234158													Post-translational modification: synthesis of GPI-anchored proteins	REACT:R-HSA-163125
Regulation of HSF1-mediated heat shock response	REACT:R-HSA-3371453													Post-translational protein modification	REACT:R-HSA-597592
Regulation of Hypoxia-inducible Factor (HIF) by oxygen	REACT:R-HSA-1234174													PPAR signaling pathway	KEGG:hsa03320
Regulation of insulin secretion	REACT:R-HSA-422356													PPARA activates gene expression	REACT:R-HSA-1989781
Regulation of Insulin-like Growth Factor (IGF) transport and uptake by Insulin-like Growth Factor Binding Proteins (IGFBPs)	REACT:R-HSA-381426													Primary immunodeficiency	KEGG:hsa05340
Regulation of lipolysis in adipocytes	KEGG:hsa04923													Prion diseases	KEGG:hsa05020
Regulation of mitotic cell cycle	REACT:R-HSA-453276													Processing of Capped Intron-Containing Pre-mRNA	REACT:R-HSA-72203
Regulation of mRNA stability by proteins that bind AU-rich elements	REACT:R-HSA-450531													Progesterone-mediated oocyte maturation	KEGG:hsa04914
Regulation of ornithine decarboxylase (ODC)	REACT:R-HSA-350562													Programmed Cell Death	REACT:R-HSA-5357801
Regulation of PLK1 Activity at G2/M Transition	REACT:R-HSA-2565942													Prolactin signaling pathway	KEGG:hsa04917
Regulation of RAS by GAPs	REACT:R-HSA-5658442													Prolonged ERK activation events	REACT:R-HSA-169893
Regulation of TLR by endogenous ligand	REACT:R-HSA-5686938													Propanoate metabolism	KEGG:hsa00640
Regulation of TNFR1 signaling	REACT:R-HSA-5357905													Prostate cancer	KEGG:hsa05215
Regulation of TP53 Activity	REACT:R-HSA-5633007													Proteasome	KEGG:hsa03050
Regulation of TP53 Activity through Methylation	REACT:R-HSA-6804760													Protein digestion and absorption	KEGG:hsa04974
Regulation of TP53 Activity through Phosphorylation	REACT:R-HSA-6804756													Protein folding	REACT:R-HSA-391251
Regulation of TP53 Degradation	REACT:R-HSA-6804757													Protein processing in endoplasmic reticulum	KEGG:hsa04141
Regulation of TP53 Expression and Degradation	REACT:R-HSA-6806003													Proteoglycans in cancer	KEGG:hsa05205
Removal of licensing factors from origins	REACT:R-HSA-69300													Pyrimidine metabolism	KEGG:hsa00240
Renal cell carcinoma	KEGG:hsa05211													Pyrimidine metabolism	REACT:R-HSA-73848
Renin secretion	KEGG:hsa04924													Pyruvate metabolism	KEGG:hsa00620
Resolution of Sister Chromatid Cohesion	REACT:R-HSA-2500257													Pyruvate metabolism	REACT:R-HSA-70268
Respiratory electron transport, ATP synthesis by chemiosmotic coupling, and heat production by uncoupling proteins.	REACT:R-HSA-163200													RAB GEFs exchange GTP for GDP on RABs	REACT:R-HSA-8876198
Response to elevated platelet cytosolic Ca2+	REACT:R-HSA-76005													RAF-independent MAPK1/3 activation	REACT:R-HSA-112409
Response to metal ions	REACT:R-HSA-5660526													RAF/MAP kinase cascade	REACT:R-HSA-5673001
RET signaling	REACT:R-HSA-8853659													Rap1 signaling pathway	KEGG:hsa04015
Retinoid metabolism and transport	REACT:R-HSA-975634													Ras signaling pathway	KEGG:hsa04014
Retinol metabolism	KEGG:hsa00830													Recruitment of mitotic centrosome proteins and complexes	REACT:R-HSA-380270
Retrograde endocannabinoid signaling	KEGG:hsa04723													Regulation of actin cytoskeleton	KEGG:hsa04810
Rheumatoid arthritis	KEGG:hsa05323													Regulation of actin dynamics for phagocytic cup formation	REACT:R-HSA-2029482
Rho GTPase cycle	REACT:R-HSA-194840													Regulation of activated PAK-2p34 by proteasome mediated degradation	REACT:R-HSA-211733
RHO GTPase Effectors	REACT:R-HSA-195258													Regulation of APC/C activators between G1/S and early anaphase	REACT:R-HSA-176408
RHO GTPases Activate Formins	REACT:R-HSA-5663220													Regulation of Apoptosis	REACT:R-HSA-169911
RHO GTPases Activate NADPH Oxidases	REACT:R-HSA-5668599													Regulation of cholesterol biosynthesis by SREBP (SREBF)	REACT:R-HSA-1655829
RHO GTPases activate PKNs	REACT:R-HSA-5625740													Regulation of DNA replication	REACT:R-HSA-69304
RHO GTPases Activate WASPs and WAVEs	REACT:R-HSA-5663213													Regulation of gene expression by Hypoxia-inducible Factor	REACT:R-HSA-1234158
RIG-I-like receptor signaling pathway	KEGG:hsa04622													Regulation of HSF1-mediated heat shock response	REACT:R-HSA-3371453
RIG-I/MDA5 mediated induction of IFN-alpha/beta pathways	REACT:R-HSA-168928													Regulation of Hypoxia-inducible Factor (HIF) by oxygen	REACT:R-HSA-1234174
RIP-mediated NFkB activation via ZBP1	REACT:R-HSA-1810476													Regulation of insulin secretion	REACT:R-HSA-422356
RNA Polymerase I, RNA Polymerase III, and Mitochondrial Transcription	REACT:R-HSA-504046													Regulation of Insulin-like Growth Factor (IGF) transport and uptake by Insulin-like Growth Factor Binding Proteins (IGFBPs)	REACT:R-HSA-381426
Role of LAT2/NTAL/LAB on calcium mobilization	REACT:R-HSA-2730905													Regulation of lipid metabolism by Peroxisome proliferator-activated receptor alpha (PPARalpha)	REACT:R-HSA-400206
Role of phospholipids in phagocytosis	REACT:R-HSA-2029485													Regulation of lipolysis in adipocytes	KEGG:hsa04923
ROS, RNS production in phagocytes	REACT:R-HSA-1222556													Regulation of mitotic cell cycle	REACT:R-HSA-453276
S Phase	REACT:R-HSA-69242													Regulation of mRNA stability by proteins that bind AU-rich elements	REACT:R-HSA-450531
Salivary secretion	KEGG:hsa04970													Regulation of ornithine decarboxylase (ODC)	REACT:R-HSA-350562
Salmonella infection	KEGG:hsa05132													Regulation of PLK1 Activity at G2/M Transition	REACT:R-HSA-2565942
Scavenging by Class A Receptors	REACT:R-HSA-3000480													Regulation of RAS by GAPs	REACT:R-HSA-5658442
Scavenging of heme from plasma	REACT:R-HSA-2168880													Regulation of TLR by endogenous ligand	REACT:R-HSA-5686938
SCF(Skp2)-mediated degradation of p27/p21	REACT:R-HSA-187577													Regulation of TNFR1 signaling	REACT:R-HSA-5357905
Semaphorin interactions	REACT:R-HSA-373755													Regulation of TP53 Activity	REACT:R-HSA-5633007
Senescence-Associated Secretory Phenotype (SASP)	REACT:R-HSA-2559582													Regulation of TP53 Activity through Methylation	REACT:R-HSA-6804760
Separation of Sister Chromatids	REACT:R-HSA-2467813													Regulation of TP53 Activity through Phosphorylation	REACT:R-HSA-6804756
Serotonergic synapse	KEGG:hsa04726													Regulation of TP53 Degradation	REACT:R-HSA-6804757
SHC-mediated cascade:FGFR1	REACT:R-HSA-5654688													Regulation of TP53 Expression and Degradation	REACT:R-HSA-6806003
SHC1 events in EGFR signaling	REACT:R-HSA-180336													Removal of licensing factors from origins	REACT:R-HSA-69300
SHC1 events in ERBB2 signaling	REACT:R-HSA-1250196													Renal cell carcinoma	KEGG:hsa05211
Shigellosis	KEGG:hsa05131													Renin secretion	KEGG:hsa04924
Signal transduction by L1	REACT:R-HSA-445144													Resolution of Sister Chromatid Cohesion	REACT:R-HSA-2500257
Signaling by BRAF and RAF fusions	REACT:R-HSA-6802952													Respiratory electron transport, ATP synthesis by chemiosmotic coupling, and heat production by uncoupling proteins.	REACT:R-HSA-163200
Signaling by cytosolic FGFR1 fusion mutants	REACT:R-HSA-1839117													Response to elevated platelet cytosolic Ca2+	REACT:R-HSA-76005
Signaling by EGFR	REACT:R-HSA-177929													Response to metal ions	REACT:R-HSA-5660526
Signaling by EGFR in Cancer	REACT:R-HSA-1643713													RET signaling	REACT:R-HSA-8853659
Signaling by EGFRvIII in Cancer	REACT:R-HSA-5637812													Retinoid metabolism and transport	REACT:R-HSA-975634
Signaling by ERBB2	REACT:R-HSA-1227986													Retinol metabolism	KEGG:hsa00830
Signaling by ERBB4	REACT:R-HSA-1236394													Retrograde endocannabinoid signaling	KEGG:hsa04723
Signaling by FGFR	REACT:R-HSA-190236													Rheumatoid arthritis	KEGG:hsa05323
Signaling by FGFR in disease	REACT:R-HSA-1226099													Rho GTPase cycle	REACT:R-HSA-194840
Signaling by FGFR1	REACT:R-HSA-5654736													RHO GTPase Effectors	REACT:R-HSA-195258
Signaling by FGFR1 in disease	REACT:R-HSA-5655302													RHO GTPases Activate Formins	REACT:R-HSA-5663220
Signaling by FGFR2	REACT:R-HSA-5654738													RHO GTPases Activate NADPH Oxidases	REACT:R-HSA-5668599
Signaling by FGFR3	REACT:R-HSA-5654741													RHO GTPases activate PKNs	REACT:R-HSA-5625740
Signaling by FGFR3 in disease	REACT:R-HSA-5655332													RHO GTPases Activate WASPs and WAVEs	REACT:R-HSA-5663213
Signaling by FGFR3 point mutants in cancer	REACT:R-HSA-8853338													RIG-I-like receptor signaling pathway	KEGG:hsa04622
Signaling by FGFR4	REACT:R-HSA-5654743													RIG-I/MDA5 mediated induction of IFN-alpha/beta pathways	REACT:R-HSA-168928
Signaling by Hedgehog	REACT:R-HSA-5358351													RIP-mediated NFkB activation via ZBP1	REACT:R-HSA-1810476
Signaling by high-kinase activity BRAF mutants	REACT:R-HSA-6802948													RNA Polymerase I, RNA Polymerase III, and Mitochondrial Transcription	REACT:R-HSA-504046
Signaling by Insulin receptor	REACT:R-HSA-74752													Role of LAT2/NTAL/LAB on calcium mobilization	REACT:R-HSA-2730905
Signaling by Interleukins	REACT:R-HSA-449147													Role of phospholipids in phagocytosis	REACT:R-HSA-2029485
Signaling by Leptin	REACT:R-HSA-2586552													ROS, RNS production in phagocytes	REACT:R-HSA-1222556
Signaling by Ligand-Responsive EGFR Variants in Cancer	REACT:R-HSA-5637815													S Phase	REACT:R-HSA-69242
Signaling by MET	REACT:R-HSA-6806834													Salivary secretion	KEGG:hsa04970
Signaling by moderate kinase activity BRAF mutants	REACT:R-HSA-6802946													Salmonella infection	KEGG:hsa05132
Signaling by NOTCH	REACT:R-HSA-157118													Scavenging by Class A Receptors	REACT:R-HSA-3000480
Signaling by NOTCH1	REACT:R-HSA-1980143													Scavenging of heme from plasma	REACT:R-HSA-2168880
Signaling by NOTCH1 HD+PEST Domain Mutants in Cancer	REACT:R-HSA-2894858													SCF(Skp2)-mediated degradation of p27/p21	REACT:R-HSA-187577
Signaling by NOTCH1 in Cancer	REACT:R-HSA-2644603													Semaphorin interactions	REACT:R-HSA-373755
Signaling by NOTCH1 PEST Domain Mutants in Cancer	REACT:R-HSA-2644602													Senescence-Associated Secretory Phenotype (SASP)	REACT:R-HSA-2559582
Signaling by NOTCH2	REACT:R-HSA-1980145													Separation of Sister Chromatids	REACT:R-HSA-2467813
Signaling by PDGF	REACT:R-HSA-186797													Serotonergic synapse	KEGG:hsa04726
Signaling by PTK6	REACT:R-HSA-8848021													SHC-mediated cascade:FGFR1	REACT:R-HSA-5654688
Signaling by RAS mutants	REACT:R-HSA-6802949													SHC1 events in EGFR signaling	REACT:R-HSA-180336
Signaling by Retinoic Acid	REACT:R-HSA-5362517													SHC1 events in ERBB2 signaling	REACT:R-HSA-1250196
Signaling by Rho GTPases	REACT:R-HSA-194315													Shigellosis	KEGG:hsa05131
Signaling by SCF-KIT	REACT:R-HSA-1433557													Signal Transduction	REACT:R-HSA-162582
Signaling by TGF-beta Receptor Complex	REACT:R-HSA-170834													Signal transduction by L1	REACT:R-HSA-445144
Signaling by the B Cell Receptor (BCR)	REACT:R-HSA-983705													Signaling by BMP	REACT:R-HSA-201451
Signaling by Type 1 Insulin-like Growth Factor 1 Receptor (IGF1R)	REACT:R-HSA-2404192													Signaling by BRAF and RAF fusions	REACT:R-HSA-6802952
Signaling by VEGF	REACT:R-HSA-194138													Signaling by cytosolic FGFR1 fusion mutants	REACT:R-HSA-1839117
Signaling by Wnt	REACT:R-HSA-195721													Signaling by EGFR	REACT:R-HSA-177929
Signaling pathways regulating pluripotency of stem cells	KEGG:hsa04550													Signaling by EGFR in Cancer	REACT:R-HSA-1643713
Signalling by NGF	REACT:R-HSA-166520													Signaling by EGFRvIII in Cancer	REACT:R-HSA-5637812
Signalling to ERKs	REACT:R-HSA-187687													Signaling by ERBB2	REACT:R-HSA-1227986
Signalling to p38 via RIT and RIN	REACT:R-HSA-187706													Signaling by ERBB4	REACT:R-HSA-1236394
Signalling to RAS	REACT:R-HSA-167044													Signaling by FGFR	REACT:R-HSA-190236
SLC-mediated transmembrane transport	REACT:R-HSA-425407													Signaling by FGFR in disease	REACT:R-HSA-1226099
SMAD2/3 MH2 Domain Mutants in Cancer	REACT:R-HSA-3315487													Signaling by FGFR1	REACT:R-HSA-5654736
SMAD2/SMAD3:SMAD4 heterotrimer regulates transcription	REACT:R-HSA-2173796													Signaling by FGFR1 in disease	REACT:R-HSA-5655302
Small cell lung cancer	KEGG:hsa05222													Signaling by FGFR2	REACT:R-HSA-5654738
Smooth Muscle Contraction	REACT:R-HSA-445355													Signaling by FGFR3	REACT:R-HSA-5654741
SOS-mediated signalling	REACT:R-HSA-112412													Signaling by FGFR3 in disease	REACT:R-HSA-5655332
Sphingolipid signaling pathway	KEGG:hsa04071													Signaling by FGFR3 point mutants in cancer	REACT:R-HSA-8853338
Spliceosome	KEGG:hsa03040													Signaling by FGFR4	REACT:R-HSA-5654743
Spliceosome, Prp19/CDC5L complex	KEGG:hsa_M00353													Signaling by GPCR	REACT:R-HSA-372790
Stabilization of p53	REACT:R-HSA-69541													Signaling by Hedgehog	REACT:R-HSA-5358351
Staphylococcus aureus infection	KEGG:hsa05150													Signaling by high-kinase activity BRAF mutants	REACT:R-HSA-6802948
Steroid biosynthesis	KEGG:hsa00100													Signaling by Insulin receptor	REACT:R-HSA-74752
Steroid hormone biosynthesis	KEGG:hsa00140													Signaling by Interleukins	REACT:R-HSA-449147
Stimuli-sensing channels	REACT:R-HSA-2672351													Signaling by Leptin	REACT:R-HSA-2586552
Striated Muscle Contraction	REACT:R-HSA-390522													Signaling by Ligand-Responsive EGFR Variants in Cancer	REACT:R-HSA-5637815
Sulfur amino acid metabolism	REACT:R-HSA-1614635													Signaling by MET	REACT:R-HSA-6806834
SUMO E3 ligases SUMOylate target proteins	REACT:R-HSA-3108232													Signaling by moderate kinase activity BRAF mutants	REACT:R-HSA-6802946
SUMOylation	REACT:R-HSA-2990846													Signaling by NOTCH	REACT:R-HSA-157118
Surfactant metabolism	REACT:R-HSA-5683826													Signaling by NOTCH1	REACT:R-HSA-1980143
Switching of origins to a post-replicative state	REACT:R-HSA-69052													Signaling by NOTCH1 HD+PEST Domain Mutants in Cancer	REACT:R-HSA-2894858
Syndecan interactions	REACT:R-HSA-3000170													Signaling by NOTCH1 in Cancer	REACT:R-HSA-2644603
Synthesis of active ubiquitin: roles of E1 and E2 enzymes	REACT:R-HSA-8866652													Signaling by NOTCH1 PEST Domain Mutants in Cancer	REACT:R-HSA-2644602
Synthesis of DNA	REACT:R-HSA-69239													Signaling by NOTCH2	REACT:R-HSA-1980145
Synthesis of PIPs at the plasma membrane	REACT:R-HSA-1660499													Signaling by PDGF	REACT:R-HSA-186797
Systemic lupus erythematosus	KEGG:hsa05322													Signaling by PTK6	REACT:R-HSA-8848021
T cell receptor signaling pathway	KEGG:hsa04660													Signaling by RAS mutants	REACT:R-HSA-6802949
TCF dependent signaling in response to WNT	REACT:R-HSA-201681													Signaling by Retinoic Acid	REACT:R-HSA-5362517
TCR signaling	REACT:R-HSA-202403													Signaling by Rho GTPases	REACT:R-HSA-194315
Tetrahydrobiopterin (BH4) synthesis, recycling, salvage and regulation	REACT:R-HSA-1474151													Signaling by SCF-KIT	REACT:R-HSA-1433557
TGF-beta receptor signaling activates SMADs	REACT:R-HSA-2173789													Signaling by TGF-beta Receptor Complex	REACT:R-HSA-170834
TGF-beta signaling	KEGG:hsa_M00680													Signaling by the B Cell Receptor (BCR)	REACT:R-HSA-983705
TGF-beta signaling pathway	KEGG:hsa04350													Signaling by Type 1 Insulin-like Growth Factor 1 Receptor (IGF1R)	REACT:R-HSA-2404192
Th1 and Th2 cell differentiation	KEGG:hsa04658													Signaling by VEGF	REACT:R-HSA-194138
Th17 cell differentiation	KEGG:hsa04659													Signaling by Wnt	REACT:R-HSA-195721
The citric acid (TCA) cycle and respiratory electron transport	REACT:R-HSA-1428517													Signaling pathways regulating pluripotency of stem cells	KEGG:hsa04550
The NLRP3 inflammasome	REACT:R-HSA-844456													Signalling by NGF	REACT:R-HSA-166520
The role of GTSE1 in G2/M progression after G2 checkpoint	REACT:R-HSA-8852276													Signalling to ERKs	REACT:R-HSA-187687
Thyroid cancer	KEGG:hsa05216													Signalling to p38 via RIT and RIN	REACT:R-HSA-187706
Thyroid hormone signaling pathway	KEGG:hsa04919													Signalling to RAS	REACT:R-HSA-167044
Thyroid hormone synthesis	KEGG:hsa04918													SLC-mediated transmembrane transport	REACT:R-HSA-425407
Tight junction	KEGG:hsa04530													SMAD2/3 MH2 Domain Mutants in Cancer	REACT:R-HSA-3315487
Tight junction interactions	REACT:R-HSA-420029													SMAD2/SMAD3:SMAD4 heterotrimer regulates transcription	REACT:R-HSA-2173796
TNF signaling	REACT:R-HSA-75893													Small cell lung cancer	KEGG:hsa05222
TNF signaling pathway	KEGG:hsa04668													Smooth Muscle Contraction	REACT:R-HSA-445355
TNFR2 non-canonical NF-kB pathway	REACT:R-HSA-5668541													SOS-mediated signalling	REACT:R-HSA-112412
Toll Like Receptor 10 (TLR10) Cascade	REACT:R-HSA-168142													Sphingolipid signaling pathway	KEGG:hsa04071
Toll Like Receptor 2 (TLR2) Cascade	REACT:R-HSA-181438													Spliceosome	KEGG:hsa03040
Toll Like Receptor 3 (TLR3) Cascade	REACT:R-HSA-168164													Spliceosome, Prp19/CDC5L complex	KEGG:hsa_M00353
Toll Like Receptor 4 (TLR4) Cascade	REACT:R-HSA-166016													Stabilization of p53	REACT:R-HSA-69541
Toll Like Receptor 5 (TLR5) Cascade	REACT:R-HSA-168176													Staphylococcus aureus infection	KEGG:hsa05150
Toll Like Receptor 7/8 (TLR7/8) Cascade	REACT:R-HSA-168181													Steroid biosynthesis	KEGG:hsa00100
Toll Like Receptor 9 (TLR9) Cascade	REACT:R-HSA-168138													Steroid hormone biosynthesis	KEGG:hsa00140
Toll Like Receptor TLR1:TLR2 Cascade	REACT:R-HSA-168179													Stimuli-sensing channels	REACT:R-HSA-2672351
Toll Like Receptor TLR6:TLR2 Cascade	REACT:R-HSA-168188													Striated Muscle Contraction	REACT:R-HSA-390522
Toll-like receptor signaling	KEGG:hsa_M00686													Sulfur amino acid metabolism	REACT:R-HSA-1614635
Toll-like receptor signaling pathway	KEGG:hsa04620													SUMO E3 ligases SUMOylate target proteins	REACT:R-HSA-3108232
Toll-Like Receptors Cascades	REACT:R-HSA-168898													SUMOylation	REACT:R-HSA-2990846
Toxoplasmosis	KEGG:hsa05145													Surfactant metabolism	REACT:R-HSA-5683826
TP53 Regulates Metabolic Genes	REACT:R-HSA-5628897													Switching of origins to a post-replicative state	REACT:R-HSA-69052
TP53 Regulates Transcription of Cell Cycle Genes	REACT:R-HSA-6791312													Syndecan interactions	REACT:R-HSA-3000170
TP53 Regulates Transcription of Cell Death Genes	REACT:R-HSA-5633008													Synthesis of active ubiquitin: roles of E1 and E2 enzymes	REACT:R-HSA-8866652
TP53 Regulates Transcription of Genes Involved in Cytochrome C Release	REACT:R-HSA-6803204													Synthesis of DNA	REACT:R-HSA-69239
TP53 Regulates Transcription of Genes Involved in G2 Cell Cycle Arrest	REACT:R-HSA-6804114													Synthesis of PIPs at the plasma membrane	REACT:R-HSA-1660499
TRAF6 mediated induction of NFkB and MAP kinases upon TLR7/8 or 9 activation	REACT:R-HSA-975138													Systemic lupus erythematosus	KEGG:hsa05322
TRAF6 mediated NF-kB activation	REACT:R-HSA-933542													T cell receptor signaling pathway	KEGG:hsa04660
Trafficking and processing of endosomal TLR	REACT:R-HSA-1679131													TCF dependent signaling in response to WNT	REACT:R-HSA-201681
Transcriptional activation of mitochondrial biogenesis	REACT:R-HSA-2151201													TCR signaling	REACT:R-HSA-202403
Transcriptional activity of SMAD2/SMAD3:SMAD4 heterotrimer	REACT:R-HSA-2173793													Tetrahydrobiopterin (BH4) synthesis, recycling, salvage and regulation	REACT:R-HSA-1474151
Transcriptional misregulation in cancer	KEGG:hsa05202													TGF-beta receptor signaling activates SMADs	REACT:R-HSA-2173789
Transcriptional regulation by the AP-2 (TFAP2) family of transcription factors	REACT:R-HSA-8864260													TGF-beta signaling	KEGG:hsa_M00680
Transcriptional Regulation by TP53	REACT:R-HSA-3700989													TGF-beta signaling pathway	KEGG:hsa04350
Transcriptional regulation of white adipocyte differentiation	REACT:R-HSA-381340													Th1 and Th2 cell differentiation	KEGG:hsa04658
Transmembrane transport of small molecules	REACT:R-HSA-382551													Th17 cell differentiation	KEGG:hsa04659
Transmission across Chemical Synapses	REACT:R-HSA-112315													The citric acid (TCA) cycle and respiratory electron transport	REACT:R-HSA-1428517
Transport of glucose and other sugars, bile salts and organic acids, metal ions and amine compounds	REACT:R-HSA-425366													The NLRP3 inflammasome	REACT:R-HSA-844456
Transport of inorganic cations/anions and amino acids/oligopeptides	REACT:R-HSA-425393													The role of GTSE1 in G2/M progression after G2 checkpoint	REACT:R-HSA-8852276
Transport to the Golgi and subsequent modification	REACT:R-HSA-948021													Thyroid cancer	KEGG:hsa05216
TRIF-mediated TLR3/TLR4 signaling	REACT:R-HSA-937061													Thyroid hormone signaling pathway	KEGG:hsa04919
Tryptophan metabolism	KEGG:hsa00380													Thyroid hormone synthesis	KEGG:hsa04918
Tuberculosis	KEGG:hsa05152													Tight junction	KEGG:hsa04530
Type I diabetes mellitus	KEGG:hsa04940													Tight junction interactions	REACT:R-HSA-420029
Type II diabetes mellitus	KEGG:hsa04930													TNF signaling	REACT:R-HSA-75893
Tyrosine degradation, tyrosine => homogentisate	KEGG:hsa_M00044													TNF signaling pathway	KEGG:hsa04668
Tyrosine metabolism	KEGG:hsa00350													TNFR2 non-canonical NF-kB pathway	REACT:R-HSA-5668541
Ub-specific processing proteases	REACT:R-HSA-5689880													Toll Like Receptor 10 (TLR10) Cascade	REACT:R-HSA-168142
Ubiquitin Mediated Degradation of Phosphorylated Cdc25A	REACT:R-HSA-69601													Toll Like Receptor 2 (TLR2) Cascade	REACT:R-HSA-181438
Ubiquitin mediated proteolysis	KEGG:hsa04120													Toll Like Receptor 3 (TLR3) Cascade	REACT:R-HSA-168164
Ubiquitin-dependent degradation of Cyclin D	REACT:R-HSA-75815													Toll Like Receptor 4 (TLR4) Cascade	REACT:R-HSA-166016
Ubiquitin-dependent degradation of Cyclin D1	REACT:R-HSA-69229													Toll Like Receptor 5 (TLR5) Cascade	REACT:R-HSA-168176
UCH proteinases	REACT:R-HSA-5689603													Toll Like Receptor 7/8 (TLR7/8) Cascade	REACT:R-HSA-168181
Unfolded Protein Response (UPR)	REACT:R-HSA-381119													Toll Like Receptor 9 (TLR9) Cascade	REACT:R-HSA-168138
Uptake and actions of bacterial toxins	REACT:R-HSA-5339562													Toll Like Receptor TLR1:TLR2 Cascade	REACT:R-HSA-168179
Uptake and function of diphtheria toxin	REACT:R-HSA-5336415													Toll Like Receptor TLR6:TLR2 Cascade	REACT:R-HSA-168188
Valine, leucine and isoleucine degradation	KEGG:hsa00280													Toll-like receptor signaling	KEGG:hsa_M00686
Vascular smooth muscle contraction	KEGG:hsa04270													Toll-like receptor signaling pathway	KEGG:hsa04620
VEGF signaling pathway	KEGG:hsa04370													Toll-Like Receptors Cascades	REACT:R-HSA-168898
VEGFA-VEGFR2 Pathway	REACT:R-HSA-4420097													Toxoplasmosis	KEGG:hsa05145
VEGFR2 mediated cell proliferation	REACT:R-HSA-5218921													TP53 Regulates Metabolic Genes	REACT:R-HSA-5628897
Vesicle-mediated transport	REACT:R-HSA-5653656													TP53 Regulates Transcription of Cell Cycle Genes	REACT:R-HSA-6791312
Vibrio cholerae infection	KEGG:hsa05110													TP53 Regulates Transcription of Cell Death Genes	REACT:R-HSA-5633008
Viral carcinogenesis	KEGG:hsa05203													TP53 Regulates Transcription of Genes Involved in Cytochrome C Release	REACT:R-HSA-6803204
Viral myocarditis	KEGG:hsa05416													TP53 Regulates Transcription of Genes Involved in G2 Cell Cycle Arrest	REACT:R-HSA-6804114
Visual phototransduction	REACT:R-HSA-2187338													TRAF6 mediated induction of NFkB and MAP kinases upon TLR7/8 or 9 activation	REACT:R-HSA-975138
Wnt signaling pathway	KEGG:hsa04310													TRAF6 mediated NF-kB activation	REACT:R-HSA-933542
XBP1(S) activates chaperone genes	REACT:R-HSA-381038													Trafficking and processing of endosomal TLR	REACT:R-HSA-1679131
ZBP1(DAI) mediated induction of type I IFNs	REACT:R-HSA-1606322													Transcriptional activation of mitochondrial biogenesis	REACT:R-HSA-2151201
														Transcriptional activity of SMAD2/SMAD3:SMAD4 heterotrimer	REACT:R-HSA-2173793
														Transcriptional misregulation in cancer	KEGG:hsa05202
														Transcriptional regulation by the AP-2 (TFAP2) family of transcription factors	REACT:R-HSA-8864260
														Transcriptional Regulation by TP53	REACT:R-HSA-3700989
														Transcriptional regulation of white adipocyte differentiation	REACT:R-HSA-381340
														Transmembrane transport of small molecules	REACT:R-HSA-382551
														Transmission across Chemical Synapses	REACT:R-HSA-112315
														Transport of glucose and other sugars, bile salts and organic acids, metal ions and amine compounds	REACT:R-HSA-425366
														Transport of inorganic cations/anions and amino acids/oligopeptides	REACT:R-HSA-425393
														Transport to the Golgi and subsequent modification	REACT:R-HSA-948021
														TRIF-mediated TLR3/TLR4 signaling	REACT:R-HSA-937061
														Tryptophan metabolism	KEGG:hsa00380
														Tuberculosis	KEGG:hsa05152
														Type I diabetes mellitus	KEGG:hsa04940
														Type II diabetes mellitus	KEGG:hsa04930
														Tyrosine degradation, tyrosine => homogentisate	KEGG:hsa_M00044
														Tyrosine metabolism	KEGG:hsa00350
														Ub-specific processing proteases	REACT:R-HSA-5689880
														Ubiquitin Mediated Degradation of Phosphorylated Cdc25A	REACT:R-HSA-69601
														Ubiquitin mediated proteolysis	KEGG:hsa04120
														Ubiquitin-dependent degradation of Cyclin D	REACT:R-HSA-75815
														Ubiquitin-dependent degradation of Cyclin D1	REACT:R-HSA-69229
														UCH proteinases	REACT:R-HSA-5689603
														Unfolded Protein Response (UPR)	REACT:R-HSA-381119
														Uptake and actions of bacterial toxins	REACT:R-HSA-5339562
														Uptake and function of diphtheria toxin	REACT:R-HSA-5336415
														Valine, leucine and isoleucine degradation	KEGG:hsa00280
														Vascular smooth muscle contraction	KEGG:hsa04270
														VEGF signaling pathway	KEGG:hsa04370
														VEGFA-VEGFR2 Pathway	REACT:R-HSA-4420097
														VEGFR2 mediated cell proliferation	REACT:R-HSA-5218921
														Vesicle-mediated transport	REACT:R-HSA-5653656
														Vibrio cholerae infection	KEGG:hsa05110
														Viral carcinogenesis	KEGG:hsa05203
														Viral myocarditis	KEGG:hsa05416
														Visual phototransduction	REACT:R-HSA-2187338
														Wnt signaling pathway	KEGG:hsa04310
														XBP1(S) activates chaperone genes	REACT:R-HSA-381038
														ZBP1(DAI) mediated induction of type I IFNs	REACT:R-HSA-1606322
